# Supplementary material for: Methyl 3-(4-chloro­phen­yl)-1-methyl-1,2,3,3a,4,11c-hexa­hydro­benzo[f]chromeno[4,3-b]pyrrole-3a-carboxyl­ate
Source: Acta Crystallogr Sect E Struct Rep Online. 2010 Feb 13;66(Pt 3):o611–2. doi: 10.1107/S1600536810005465 (PMC2983657; doi:10.1107/S1600536810005465)
Supplement: Supplementary file 1 [file e-66-0o611-sup1.cif]

##############################################################################
###                                                                        ###
###        Electronic paper (Acta Crystallographica Section E)             ###
###                                                                        ###
##############################################################################
#                                                                            #
# This CIF contains the data in a paper accepted for publication in Acta     #
# Crystallographica Section E. It conforms to the requirements of Notes      #
# for Authors for Section E, and has been peer reviewed under the auspices   #
# of the IUCr Commission on Journals.                                        #
#                                                                            #
# Full details of the Crystallographic Information File format               #
# are given in the paper "The Crystallographic Information File (CIF):       #
# a New Standard Archive File for Crystallography" by S. R. Hall, F. H.      #
# Allen and I. D. Brown [Acta Cryst. (1991), A47, 655-685].                  #
#                                                                            #
# The current version of the core CIF dictionary is obtainable from          #
# ftp://ftp.iucr.org/pub/cif_core.dic. The current version number is 2.4.    #
#                                                                            #
# Software is freely available for graphical display of the structure(s) in  #
# this CIF.  For information consult the CIF home page http://www.iucr.org/  #
# cif/home.html                                                              #
#                                                                            #
# This file may be used for bona fide research purposes within the           #
# scientific community so long as proper attribution is given to the journal # 
# article from which it was obtained.                                        #
#                                                                            #
##############################################################################
                                             
data_I
_audit_creation_method     SHELXL97
_journal_date_recd_electronic     2010-02-07
_journal_date_accepted     2010-02-09
_journal_name_full     'Acta Crystallographica, Section E'
_journal_year     2010
_journal_volume     66
_journal_issue      3
_journal_page_first     o611
_journal_page_last     o612
_journal_paper_category     QO
_journal_coeditor_code     IS2523
_publ_contact_author_name     'V.Manivannan'
_publ_contact_author_address
;
Department of Research and Development,
PRIST University,
Vallam,
Thanjavur - 613 403,
Tamil Nadu,
India.
;
_publ_contact_author_email     'crystallography2010@gmail.com'
_publ_contact_author_fax     ?
_publ_contact_author_phone     '04426187785'
_publ_section_title
;
Methyl 3-(4-chlorophenyl)-1-methyl-1,2,3,3a,4,11c-hexahydrobenzo[<i>f</i>]
chromeno[4,3-<i>b</i>]pyrrole-3a-carboxylate
;
loop_
    _publ_author_name
    _publ_author_address
    'B. Gunasekaran'
;
Department of Physics,
AMET University,
Kanathur, Chennai 603 112,
India
;
    'S. Kathiravan'
;
Department of Organic Chemistry,
University of Madras,
Guindy Campus,
Chennai 600 025,
India
;
    'R. Raghunathan'
;
Department of Organic Chemistry,
University of Madras,
Guindy Campus,
Chennai 600 025,
India
;
    'V. Manivannan'
;
Department of Research and Development,
PRIST University,
Vallam,
Thanjavur 613 403,
Tamil Nadu,
India
;
_publ_section_synopsis     .
_chemical_name_systematic
;
Methyl
3-(4-chlorophenyl)-1-methyl-1,2,3,3a,4,11c-hexahydrobenzo[<i>f</i>]
chromeno[4,3-<i>b</i>]pyrrole-3a-carboxylate
;
_chemical_name_common     ?
_chemical_formula_moiety     'C24 H22 Cl N O3'
_chemical_formula_sum     'C24 H22 Cl N O3'
_chemical_formula_iupac     'C24 H22 Cl N O3'
_chemical_formula_weight     407.88
_chemical_melting_point     ?
_symmetry_cell_setting     'Monoclinic'
_symmetry_space_group_name_H-M     'P 21/c'
_symmetry_space_group_name_Hall     '-P 2ybc'
loop_
    _symmetry_equiv_pos_as_xyz
    'x, y, z'
    '-x, y+1/2, -z+1/2'
    '-x, -y, -z'
    'x, -y-1/2, z-1/2'
_cell_length_a     12.6951(8)
_cell_length_b     19.8829(13)
_cell_length_c     8.0799(6)
_cell_angle_alpha     90.00
_cell_angle_beta     106.396(4)
_cell_angle_gamma     90.00
_cell_volume     1956.6(2)
_cell_formula_units_Z     4
_cell_measurement_reflns_used     7245
_cell_measurement_theta_min     2.56
_cell_measurement_theta_max     27.95
_cell_measurement_temperature     295(2)
_exptl_crystal_description     'block'
_exptl_crystal_colour     'colourless'
_exptl_crystal_size_max     0.20
_exptl_crystal_size_mid     0.20
_exptl_crystal_size_min     0.20
_exptl_crystal_density_diffrn     1.385
_exptl_crystal_density_meas     ?
_exptl_crystal_density_method     'not measured'
_exptl_crystal_F_000     856
_exptl_absorpt_coefficient_mu     0.222
_exptl_absorpt_correction_type     'multi-scan'
_exptl_absorpt_process_details     '(<i>SADABS</i>; Sheldrick, 1996)'
_exptl_absorpt_correction_T_min     0.9540
_exptl_absorpt_correction_T_max     0.9570
_exptl_special_details
;
;
_diffrn_ambient_temperature     295(2)
_diffrn_radiation_type     MoK\a
_diffrn_radiation_wavelength     0.71073
_diffrn_radiation_source     'fine-focus sealed tube'
_diffrn_radiation_monochromator     graphite
_diffrn_measurement_device_type     'Bruker Kappa APEXII'
_diffrn_measurement_method     '\w and \f'
_diffrn_detector_area_resol_mean     0
_diffrn_reflns_number     18246
_diffrn_reflns_av_R_equivalents     0.0391
_diffrn_reflns_av_sigmaI/netI     0.0324
_diffrn_reflns_theta_min     1.67
_diffrn_reflns_theta_max     28.29
_diffrn_reflns_theta_full     28.29
_diffrn_measured_fraction_theta_max     0.977
_diffrn_measured_fraction_theta_full     0.977
_diffrn_reflns_limit_h_min     -16
_diffrn_reflns_limit_h_max     16
_diffrn_reflns_limit_k_min     -25
_diffrn_reflns_limit_k_max     26
_diffrn_reflns_limit_l_min     -10
_diffrn_reflns_limit_l_max     10
_diffrn_standards_number     ?
_diffrn_standards_interval_count     0
_diffrn_standards_interval_time     0
_diffrn_standards_decay_%     ?
_refine_special_details
;
;
_reflns_number_total     4759
_reflns_number_gt     3643
_reflns_threshold_expression     >2sigma(I)
_refine_ls_structure_factor_coef     Fsqd
_refine_ls_matrix_type     full
_refine_ls_R_factor_all     0.0576
_refine_ls_R_factor_gt     0.0423
_refine_ls_wR_factor_gt     0.1087
_refine_ls_wR_factor_ref     0.1192
_refine_ls_goodness_of_fit_ref     1.045
_refine_ls_restrained_S_all     1.045
_refine_ls_number_reflns     4759
_refine_ls_number_parameters     264
_refine_ls_number_restraints     0
_refine_ls_hydrogen_treatment     constr
_refine_ls_weighting_scheme     calc
_refine_ls_weighting_details
         'calc w=1/[\s^2^(Fo^2^)+(0.0498P)^2^+0.5781P] where P=(Fo^2^+2Fc^2^)/3'
_atom_sites_solution_hydrogens     geom
_atom_sites_solution_primary     direct
_atom_sites_solution_secondary     difmap
_refine_ls_shift/su_max     0.012
_refine_ls_shift/su_mean     0.000
_refine_diff_density_max     0.263
_refine_diff_density_min     -0.309
_refine_ls_extinction_method     none
_refine_ls_extinction_coef     ?
_refine_ls_abs_structure_details     ?
_refine_ls_abs_structure_Flack     ?
loop_
    _atom_type_symbol
    _atom_type_description
    _atom_type_scat_dispersion_real
    _atom_type_scat_dispersion_imag
    _atom_type_scat_source
    'C' 'C' 0.0033 0.0016
                         'International Tables Vol C Tables 4.2.6.8 and 6.1.1.4'
    'H' 'H' 0.0000 0.0000
                         'International Tables Vol C Tables 4.2.6.8 and 6.1.1.4'
    'N' 'N' 0.0061 0.0033
                         'International Tables Vol C Tables 4.2.6.8 and 6.1.1.4'
    'O' 'O' 0.0106 0.0060
                         'International Tables Vol C Tables 4.2.6.8 and 6.1.1.4'
    'Cl' 'Cl' 0.1484 0.1585
                         'International Tables Vol C Tables 4.2.6.8 and 6.1.1.4'
_computing_data_collection     '<i>APEX2</i> (Bruker, 2004)'
_computing_cell_refinement     '<i>SAINT</i> (Bruker, 2004)'
_computing_data_reduction     '<i>SAINT</i> (Bruker, 2004)'
_computing_structure_solution     '<i>SHELXS97</i> (Sheldrick, 2008)'
_computing_structure_refinement     '<i>SHELXL97</i> (Sheldrick, 2008)'
_computing_molecular_graphics     '<i>PLATON</i> (Spek, 2009)'
_computing_publication_material     '<i>SHELXL97</i> (Sheldrick, 2008)'
loop_
    _atom_site_type_symbol
    _atom_site_label
    _atom_site_fract_x
    _atom_site_fract_y
    _atom_site_fract_z
    _atom_site_U_iso_or_equiv
    _atom_site_adp_type
    _atom_site_calc_flag
    _atom_site_refinement_flags
    _atom_site_occupancy
    _atom_site_disorder_assembly
    _atom_site_disorder_group
    C C1 -0.41608(12) 0.03370(9) 0.79567(19) 0.0390(3) Uani d . 1 . .
    H H1 -0.3911 0.0740 0.8513 0.047 Uiso calc R 1 . .
    C C2 -0.51822(13) 0.01074(10) 0.7918(2) 0.0475(4) Uani d . 1 . .
    H H2 -0.5618 0.0359 0.8439 0.057 Uiso calc R 1 . .
    C C3 -0.55817(14) -0.04982(11) 0.7110(2) 0.0528(5) Uani d . 1 . .
    H H3 -0.6270 -0.0655 0.7118 0.063 Uiso calc R 1 . .
    C C4 -0.49560(14) -0.08579(10) 0.6309(2) 0.0493(4) Uani d . 1 . .
    H H4 -0.5228 -0.1258 0.5757 0.059 Uiso calc R 1 . .
    C C5 -0.39005(13) -0.06350(8) 0.63013(18) 0.0383(3) Uani d . 1 . .
    C C6 -0.32741(14) -0.09955(8) 0.5409(2) 0.0441(4) Uani d . 1 . .
    H H6 -0.3544 -0.1397 0.4864 0.053 Uiso calc R 1 . .
    C C7 -0.22864(14) -0.07645(8) 0.5336(2) 0.0431(4) Uani d . 1 . .
    H H7 -0.1889 -0.1001 0.4721 0.052 Uiso calc R 1 . .
    C C8 -0.18609(12) -0.01636(7) 0.61941(19) 0.0350(3) Uani d . 1 . .
    C C9 -0.24015(11) 0.01983(7) 0.71585(17) 0.0309(3) Uani d . 1 . .
    C C10 -0.34747(11) -0.00277(7) 0.71656(17) 0.0326(3) Uani d . 1 . .
    C C11 -0.18799(11) 0.08273(7) 0.80899(17) 0.0304(3) Uani d . 1 . .
    H H11 -0.2444 0.1169 0.8038 0.036 Uiso calc R 1 . .
    C C12 -0.09886(11) 0.11107(7) 0.73256(18) 0.0313(3) Uani d . 1 . .
    C C13 -0.02720(12) 0.05300(7) 0.7070(2) 0.0359(3) Uani d . 1 . .
    H H13A 0.0299 0.0702 0.6600 0.043 Uiso calc R 1 . .
    H H13B 0.0081 0.0327 0.8180 0.043 Uiso calc R 1 . .
    C C14 -0.05563(13) 0.13099(9) 1.0426(2) 0.0445(4) Uani d . 1 . .
    H H14A 0.0127 0.1192 1.1273 0.053 Uiso calc R 1 . .
    H H14B -0.0935 0.1641 1.0929 0.053 Uiso calc R 1 . .
    C C15 -0.03273(12) 0.15937(7) 0.87920(19) 0.0355(3) Uani d . 1 . .
    H H15 -0.0684 0.2035 0.8577 0.043 Uiso calc R 1 . .
    C C16 0.08658(11) 0.16971(7) 0.88440(18) 0.0328(3) Uani d . 1 . .
    C C17 0.17038(12) 0.12687(7) 0.97076(19) 0.0359(3) Uani d . 1 . .
    H H17 0.1539 0.0902 1.0303 0.043 Uiso calc R 1 . .
    C C18 0.27803(13) 0.13754(8) 0.97024(19) 0.0393(3) Uani d . 1 . .
    H H18 0.3333 0.1083 1.0284 0.047 Uiso calc R 1 . .
    C C19 0.30196(13) 0.19206(8) 0.8823(2) 0.0420(4) Uani d . 1 . .
    C C20 0.22150(15) 0.23519(9) 0.7951(2) 0.0526(4) Uani d . 1 . .
    H H20 0.2385 0.2715 0.7348 0.063 Uiso calc R 1 . .
    C C21 0.11452(14) 0.22398(8) 0.7978(2) 0.0479(4) Uani d . 1 . .
    H H21 0.0599 0.2537 0.7400 0.057 Uiso calc R 1 . .
    C C22 -0.14094(12) 0.15066(8) 0.56664(19) 0.0365(3) Uani d . 1 . .
    C C23 -0.28508(17) 0.21789(11) 0.3981(3) 0.0661(6) Uani d . 1 . .
    H H23A -0.2616 0.2636 0.4238 0.099 Uiso calc R 1 . .
    H H23B -0.3638 0.2159 0.3664 0.099 Uiso calc R 1 . .
    H H23C -0.2595 0.2017 0.3043 0.099 Uiso calc R 1 . .
    C C24 -0.18914(13) 0.05770(8) 1.10856(19) 0.0406(3) Uani d . 1 . .
    H H24A -0.1412 0.0525 1.2232 0.061 Uiso calc R 1 . .
    H H24B -0.2307 0.0172 1.0745 0.061 Uiso calc R 1 . .
    H H24C -0.2383 0.0946 1.1063 0.061 Uiso calc R 1 . .
    N N1 -0.12435(10) 0.07114(6) 0.99011(15) 0.0346(3) Uani d . 1 . .
    O O1 -0.08863(9) 0.00275(6) 0.59363(15) 0.0432(3) Uani d . 1 . .
    O O2 -0.08968(11) 0.16075(8) 0.46603(17) 0.0627(4) Uani d . 1 . .
    O O3 -0.24040(10) 0.17653(7) 0.54843(17) 0.0550(3) Uani d . 1 . .
    Cl Cl1 0.43761(4) 0.20640(3) 0.88362(8) 0.07301(19) Uani d . 1 . .
loop_
    _atom_site_aniso_label
    _atom_site_aniso_U_11
    _atom_site_aniso_U_22
    _atom_site_aniso_U_33
    _atom_site_aniso_U_12
    _atom_site_aniso_U_13
    _atom_site_aniso_U_23
    C1 0.0372(8) 0.0499(9) 0.0318(7) 0.0016(7) 0.0126(6) 0.0035(6)
    C2 0.0370(8) 0.0716(12) 0.0374(8) 0.0018(8) 0.0162(6) 0.0084(8)
    C3 0.0387(9) 0.0759(13) 0.0453(9) -0.0137(9) 0.0146(7) 0.0119(9)
    C4 0.0474(9) 0.0571(11) 0.0416(9) -0.0176(8) 0.0096(7) 0.0057(8)
    C5 0.0408(8) 0.0416(8) 0.0315(7) -0.0065(6) 0.0086(6) 0.0050(6)
    C6 0.0538(10) 0.0364(8) 0.0421(8) -0.0101(7) 0.0134(7) -0.0065(7)
    C7 0.0510(9) 0.0381(8) 0.0441(9) -0.0018(7) 0.0197(7) -0.0099(7)
    C8 0.0371(7) 0.0349(7) 0.0361(7) -0.0015(6) 0.0154(6) -0.0034(6)
    C9 0.0344(7) 0.0309(7) 0.0293(6) 0.0001(6) 0.0122(5) 0.0004(5)
    C10 0.0345(7) 0.0372(7) 0.0269(6) -0.0009(6) 0.0101(5) 0.0050(5)
    C11 0.0327(7) 0.0298(7) 0.0320(7) 0.0022(5) 0.0147(5) -0.0022(5)
    C12 0.0302(7) 0.0318(7) 0.0342(7) -0.0005(5) 0.0130(5) -0.0039(6)
    C13 0.0335(7) 0.0369(8) 0.0412(8) -0.0008(6) 0.0169(6) -0.0086(6)
    C14 0.0430(8) 0.0553(10) 0.0380(8) -0.0093(7) 0.0161(7) -0.0149(7)
    C15 0.0347(7) 0.0332(7) 0.0392(8) -0.0005(6) 0.0112(6) -0.0075(6)
    C16 0.0350(7) 0.0282(7) 0.0348(7) -0.0031(5) 0.0091(6) -0.0028(5)
    C17 0.0419(8) 0.0316(7) 0.0350(7) -0.0006(6) 0.0123(6) 0.0041(6)
    C18 0.0374(8) 0.0406(8) 0.0390(8) 0.0028(6) 0.0094(6) 0.0001(6)
    C19 0.0357(8) 0.0456(9) 0.0457(9) -0.0091(7) 0.0129(6) -0.0045(7)
    C20 0.0534(10) 0.0429(9) 0.0603(11) -0.0119(8) 0.0139(8) 0.0153(8)
    C21 0.0426(9) 0.0363(8) 0.0586(10) -0.0013(7) 0.0042(7) 0.0133(7)
    C22 0.0373(8) 0.0358(7) 0.0378(7) -0.0062(6) 0.0129(6) -0.0039(6)
    C23 0.0531(11) 0.0644(13) 0.0772(14) 0.0042(9) 0.0127(10) 0.0339(11)
    C24 0.0484(9) 0.0450(9) 0.0325(7) 0.0021(7) 0.0180(6) -0.0012(6)
    N1 0.0367(6) 0.0390(7) 0.0302(6) 0.0013(5) 0.0127(5) -0.0045(5)
    O1 0.0407(6) 0.0439(6) 0.0530(6) -0.0066(5) 0.0262(5) -0.0194(5)
    O2 0.0641(8) 0.0837(10) 0.0493(7) 0.0096(7) 0.0309(6) 0.0169(7)
    O3 0.0418(6) 0.0609(8) 0.0655(8) 0.0096(6) 0.0203(6) 0.0279(6)
    Cl1 0.0447(3) 0.0830(4) 0.0973(4) -0.0185(2) 0.0299(3) -0.0060(3)
_geom_special_details
;
;
loop_
    _geom_bond_atom_site_label_1
    _geom_bond_atom_site_label_2
    _geom_bond_site_symmetry_2
    _geom_bond_distance
    _geom_bond_publ_flag
    C1 C2 . 1.367(2) ?
    C1 C10 . 1.417(2) ?
    C1 H1 . 0.9300 ?
    C2 C3 . 1.395(3) ?
    C2 H2 . 0.9300 ?
    C3 C4 . 1.360(3) ?
    C3 H3 . 0.9300 ?
    C4 C5 . 1.413(2) ?
    C4 H4 . 0.9300 ?
    C5 C6 . 1.410(2) ?
    C5 C10 . 1.423(2) ?
    C6 C7 . 1.352(2) ?
    C6 H6 . 0.9300 ?
    C7 C8 . 1.410(2) ?
    C7 H7 . 0.9300 ?
    C8 O1 . 1.3653(17) ?
    C8 C9 . 1.3776(19) ?
    C9 C10 . 1.4361(19) ?
    C9 C11 . 1.5126(19) ?
    C11 N1 . 1.4765(18) ?
    C11 C12 . 1.5406(18) ?
    C11 H11 . 0.9800 ?
    C12 C22 . 1.516(2) ?
    C12 C13 . 1.5198(19) ?
    C12 C15 . 1.5714(19) ?
    C13 O1 . 1.4289(18) ?
    C13 H13A . 0.9700 ?
    C13 H13B . 0.9700 ?
    C14 N1 . 1.466(2) ?
    C14 C15 . 1.537(2) ?
    C14 H14A . 0.9700 ?
    C14 H14B . 0.9700 ?
    C15 C16 . 1.5174(19) ?
    C15 H15 . 0.9800 ?
    C16 C21 . 1.386(2) ?
    C16 C17 . 1.387(2) ?
    C17 C18 . 1.384(2) ?
    C17 H17 . 0.9300 ?
    C18 C19 . 1.376(2) ?
    C18 H18 . 0.9300 ?
    C19 C20 . 1.367(2) ?
    C19 Cl1 . 1.7425(16) ?
    C20 C21 . 1.383(2) ?
    C20 H20 . 0.9300 ?
    C21 H21 . 0.9300 ?
    C22 O2 . 1.1930(18) ?
    C22 O3 . 1.3325(19) ?
    C23 O3 . 1.444(2) ?
    C23 H23A . 0.9600 ?
    C23 H23B . 0.9600 ?
    C23 H23C . 0.9600 ?
    C24 N1 . 1.4520(18) ?
    C24 H24A . 0.9600 ?
    C24 H24B . 0.9600 ?
    C24 H24C . 0.9600 ?
loop_
    _geom_angle_atom_site_label_1
    _geom_angle_atom_site_label_2
    _geom_angle_atom_site_label_3
    _geom_angle_site_symmetry_1
    _geom_angle_site_symmetry_3
    _geom_angle
    _geom_angle_publ_flag
    C2 C1 C10 . . 121.25(16) ?
    C2 C1 H1 . . 119.4 ?
    C10 C1 H1 . . 119.4 ?
    C1 C2 C3 . . 121.08(16) ?
    C1 C2 H2 . . 119.5 ?
    C3 C2 H2 . . 119.5 ?
    C4 C3 C2 . . 119.50(15) ?
    C4 C3 H3 . . 120.3 ?
    C2 C3 H3 . . 120.3 ?
    C3 C4 C5 . . 121.27(17) ?
    C3 C4 H4 . . 119.4 ?
    C5 C4 H4 . . 119.4 ?
    C6 C5 C4 . . 121.01(15) ?
    C6 C5 C10 . . 119.41(14) ?
    C4 C5 C10 . . 119.55(15) ?
    C7 C6 C5 . . 120.90(15) ?
    C7 C6 H6 . . 119.6 ?
    C5 C6 H6 . . 119.6 ?
    C6 C7 C8 . . 119.81(15) ?
    C6 C7 H7 . . 120.1 ?
    C8 C7 H7 . . 120.1 ?
    O1 C8 C9 . . 123.95(13) ?
    O1 C8 C7 . . 113.48(12) ?
    C9 C8 C7 . . 122.55(14) ?
    C8 C9 C10 . . 117.61(13) ?
    C8 C9 C11 . . 119.69(12) ?
    C10 C9 C11 . . 122.64(12) ?
    C1 C10 C5 . . 117.32(13) ?
    C1 C10 C9 . . 123.12(14) ?
    C5 C10 C9 . . 119.54(13) ?
    N1 C11 C9 . . 113.84(11) ?
    N1 C11 C12 . . 101.31(11) ?
    C9 C11 C12 . . 111.78(11) ?
    N1 C11 H11 . . 109.9 ?
    C9 C11 H11 . . 109.9 ?
    C12 C11 H11 . . 109.9 ?
    C22 C12 C13 . . 110.44(12) ?
    C22 C12 C11 . . 115.41(11) ?
    C13 C12 C11 . . 108.19(12) ?
    C22 C12 C15 . . 109.24(12) ?
    C13 C12 C15 . . 110.73(11) ?
    C11 C12 C15 . . 102.58(10) ?
    O1 C13 C12 . . 112.27(12) ?
    O1 C13 H13A . . 109.1 ?
    C12 C13 H13A . . 109.1 ?
    O1 C13 H13B . . 109.1 ?
    C12 C13 H13B . . 109.1 ?
    H13A C13 H13B . . 107.9 ?
    N1 C14 C15 . . 106.93(12) ?
    N1 C14 H14A . . 110.3 ?
    C15 C14 H14A . . 110.3 ?
    N1 C14 H14B . . 110.3 ?
    C15 C14 H14B . . 110.3 ?
    H14A C14 H14B . . 108.6 ?
    C16 C15 C14 . . 117.09(13) ?
    C16 C15 C12 . . 114.85(11) ?
    C14 C15 C12 . . 103.47(12) ?
    C16 C15 H15 . . 106.9 ?
    C14 C15 H15 . . 106.9 ?
    C12 C15 H15 . . 106.9 ?
    C21 C16 C17 . . 117.57(14) ?
    C21 C16 C15 . . 119.16(13) ?
    C17 C16 C15 . . 123.26(13) ?
    C18 C17 C16 . . 121.46(14) ?
    C18 C17 H17 . . 119.3 ?
    C16 C17 H17 . . 119.3 ?
    C19 C18 C17 . . 118.97(14) ?
    C19 C18 H18 . . 120.5 ?
    C17 C18 H18 . . 120.5 ?
    C20 C19 C18 . . 121.23(15) ?
    C20 C19 Cl1 . . 119.60(13) ?
    C18 C19 Cl1 . . 119.17(13) ?
    C19 C20 C21 . . 119.02(15) ?
    C19 C20 H20 . . 120.5 ?
    C21 C20 H20 . . 120.5 ?
    C20 C21 C16 . . 121.75(15) ?
    C20 C21 H21 . . 119.1 ?
    C16 C21 H21 . . 119.1 ?
    O2 C22 O3 . . 122.82(15) ?
    O2 C22 C12 . . 124.48(14) ?
    O3 C22 C12 . . 112.61(12) ?
    O3 C23 H23A . . 109.5 ?
    O3 C23 H23B . . 109.5 ?
    H23A C23 H23B . . 109.5 ?
    O3 C23 H23C . . 109.5 ?
    H23A C23 H23C . . 109.5 ?
    H23B C23 H23C . . 109.5 ?
    N1 C24 H24A . . 109.5 ?
    N1 C24 H24B . . 109.5 ?
    H24A C24 H24B . . 109.5 ?
    N1 C24 H24C . . 109.5 ?
    H24A C24 H24C . . 109.5 ?
    H24B C24 H24C . . 109.5 ?
    C24 N1 C14 . . 111.13(12) ?
    C24 N1 C11 . . 115.39(12) ?
    C14 N1 C11 . . 105.92(12) ?
    C8 O1 C13 . . 116.81(11) ?
    C22 O3 C23 . . 116.61(14) ?
loop_
    _geom_torsion_atom_site_label_1
    _geom_torsion_atom_site_label_2
    _geom_torsion_atom_site_label_3
    _geom_torsion_atom_site_label_4
    _geom_torsion_site_symmetry_1
    _geom_torsion_site_symmetry_2
    _geom_torsion_site_symmetry_3
    _geom_torsion_site_symmetry_4
    _geom_torsion
    _geom_torsion_publ_flag
    C10 C1 C2 C3 . . . . 0.6(2) ?
    C1 C2 C3 C4 . . . . -1.7(3) ?
    C2 C3 C4 C5 . . . . 0.9(3) ?
    C3 C4 C5 C6 . . . . -177.35(16) ?
    C3 C4 C5 C10 . . . . 0.9(2) ?
    C4 C5 C6 C7 . . . . 176.87(16) ?
    C10 C5 C6 C7 . . . . -1.4(2) ?
    C5 C6 C7 C8 . . . . 1.5(3) ?
    C6 C7 C8 O1 . . . . -176.79(15) ?
    C6 C7 C8 C9 . . . . 1.7(3) ?
    O1 C8 C9 C10 . . . . 173.56(13) ?
    C7 C8 C9 C10 . . . . -4.7(2) ?
    O1 C8 C9 C11 . . . . -3.6(2) ?
    C7 C8 C9 C11 . . . . 178.12(14) ?
    C2 C1 C10 C5 . . . . 1.2(2) ?
    C2 C1 C10 C9 . . . . 179.29(14) ?
    C6 C5 C10 C1 . . . . 176.35(14) ?
    C4 C5 C10 C1 . . . . -1.9(2) ?
    C6 C5 C10 C9 . . . . -1.8(2) ?
    C4 C5 C10 C9 . . . . 179.94(14) ?
    C8 C9 C10 C1 . . . . -173.33(13) ?
    C11 C9 C10 C1 . . . . 3.7(2) ?
    C8 C9 C10 C5 . . . . 4.7(2) ?
    C11 C9 C10 C5 . . . . -178.21(13) ?
    C8 C9 C11 N1 . . . . -94.21(15) ?
    C10 C9 C11 N1 . . . . 88.77(16) ?
    C8 C9 C11 C12 . . . . 19.84(18) ?
    C10 C9 C11 C12 . . . . -157.18(13) ?
    N1 C11 C12 C22 . . . . -159.78(11) ?
    C9 C11 C12 C22 . . . . 78.63(15) ?
    N1 C11 C12 C13 . . . . 75.95(13) ?
    C9 C11 C12 C13 . . . . -45.64(15) ?
    N1 C11 C12 C15 . . . . -41.11(13) ?
    C9 C11 C12 C15 . . . . -162.70(11) ?
    C22 C12 C13 O1 . . . . -67.74(15) ?
    C11 C12 C13 O1 . . . . 59.45(15) ?
    C15 C12 C13 O1 . . . . 171.13(11) ?
    N1 C14 C15 C16 . . . . -125.40(13) ?
    N1 C14 C15 C12 . . . . 2.04(15) ?
    C22 C12 C15 C16 . . . . -84.34(15) ?
    C13 C12 C15 C16 . . . . 37.50(17) ?
    C11 C12 C15 C16 . . . . 152.74(12) ?
    C22 C12 C15 C14 . . . . 146.84(12) ?
    C13 C12 C15 C14 . . . . -91.33(14) ?
    C11 C12 C15 C14 . . . . 23.91(14) ?
    C14 C15 C16 C21 . . . . -144.79(15) ?
    C12 C15 C16 C21 . . . . 93.52(17) ?
    C14 C15 C16 C17 . . . . 35.9(2) ?
    C12 C15 C16 C17 . . . . -85.78(17) ?
    C21 C16 C17 C18 . . . . -0.3(2) ?
    C15 C16 C17 C18 . . . . 179.04(13) ?
    C16 C17 C18 C19 . . . . 0.2(2) ?
    C17 C18 C19 C20 . . . . -0.5(2) ?
    C17 C18 C19 Cl1 . . . . 179.12(12) ?
    C18 C19 C20 C21 . . . . 0.8(3) ?
    Cl1 C19 C20 C21 . . . . -178.75(14) ?
    C19 C20 C21 C16 . . . . -0.9(3) ?
    C17 C16 C21 C20 . . . . 0.7(3) ?
    C15 C16 C21 C20 . . . . -178.69(16) ?
    C13 C12 C22 O2 . . . . -36.0(2) ?
    C11 C12 C22 O2 . . . . -159.04(15) ?
    C15 C12 C22 O2 . . . . 86.05(18) ?
    C13 C12 C22 O3 . . . . 147.42(13) ?
    C11 C12 C22 O3 . . . . 24.34(18) ?
    C15 C12 C22 O3 . . . . -90.57(15) ?
    C15 C14 N1 C24 . . . . -154.95(13) ?
    C15 C14 N1 C11 . . . . -28.92(15) ?
    C9 C11 N1 C24 . . . . -72.57(15) ?
    C12 C11 N1 C24 . . . . 167.29(12) ?
    C9 C11 N1 C14 . . . . 164.04(11) ?
    C12 C11 N1 C14 . . . . 43.90(13) ?
    C9 C8 O1 C13 . . . . 16.3(2) ?
    C7 C8 O1 C13 . . . . -165.30(14) ?
    C12 C13 O1 C8 . . . . -45.08(18) ?
    O2 C22 O3 C23 . . . . 0.4(3) ?
    C12 C22 O3 C23 . . . . 177.05(15) ?
loop_
    _geom_hbond_atom_site_label_D
    _geom_hbond_atom_site_label_H
    _geom_hbond_atom_site_label_A
    _geom_hbond_site_symmetry_A
    _geom_hbond_distance_DH
    _geom_hbond_distance_HA
    _geom_hbond_distance_DA
    _geom_hbond_angle_DHA
    _geom_hbond_publ_flag
    C17 H17 Cg2 3_757 0.93 2.99 3.615(6) 126 Y
    C18 H18 Cg1 3_757 0.93 2.75 3.637(5) 159 Y
    C20 H20 Cg3 4_565 0.93 2.89 3.651(9) 139 Y
