# Supplementary material for: Methyl 3-(4-chloro­phen­yl)-1-methyl-1,2,3,3a,4,11c-hexa­hydro­benzo[f]chromeno[4,3-b]pyrrole-3a-carboxyl­ate
Source: Acta Crystallogr Sect E Struct Rep Online. 2010 Feb 13;66(Pt 3):o611–2. doi: 10.1107/S1600536810005465 (PMC2983657; doi:10.1107/S1600536810005465)
Supplement: Supplementary file 2 [file e-66-0o611-Isup2.hkl]

#
# h,k,l, Fc-squared, Fo-squared, sigma(Fo-squared) and status flag
#
data_I
_shelx_title ' F in P2(1)/c'
_shelx_refln_list_code          4
_shelx_F_calc_maximum      200.45
_exptl_crystal_F_000       856.00
_reflns_d_resolution_high  0.7498
 
loop_
 _symmetry_equiv_pos_as_xyz
 'x, y, z'
 '-x, y+1/2, -z+1/2'
 '-x, -y, -z'
 'x, -y-1/2, z-1/2'
 
_cell_length_a    12.6951
_cell_length_b    19.8829
_cell_length_c     8.0799
_cell_angle_alpha  90.000
_cell_angle_beta  106.396
_cell_angle_gamma  90.000
 
_shelx_F_squared_multiplier     1.000
 
loop_
 _refln_index_h
 _refln_index_k
 _refln_index_l
 _refln_F_squared_calc
 _refln_F_squared_meas
 _refln_F_squared_sigma
 _refln_observed_status
   1   0   0     3501.67     3478.80     77.93 o
   2   0   0      194.62      176.73      4.20 o
   3   0   0     6995.17     6935.49    176.56 o
   4   0   0       29.15       18.83      1.10 o
   5   0   0      415.81      451.22     12.32 o
   6   0   0     4101.13     4116.59    104.88 o
   7   0   0       11.36       27.10      1.76 o
   8   0   0      452.88      426.36     11.12 o
   9   0   0      828.23      814.94     20.44 o
  10   0   0       16.79       15.13      1.58 o
  11   0   0       53.31       50.92      3.31 o
  12   0   0       61.80       62.16      3.36 o
  13   0   0      143.65      148.30      6.06 o
  14   0   0        1.76        2.08      1.69 o
  15   0   0      299.88      339.26     14.21 o
   1   1   0      231.47      226.01      4.55 o
   2   1   0     9230.51     9363.62    162.72 o
   3   1   0       68.87       64.63      1.57 o
   4   1   0     3050.10     3175.51     57.40 o
   5   1   0        0.28        0.89      0.42 o
   6   1   0      992.87     1016.11     19.52 o
   7   1   0      383.97      341.05      6.63 o
   8   1   0       75.75       65.32      2.00 o
   9   1   0      507.96      497.19      8.94 o
  10   1   0       61.01       56.45      1.87 o
  11   1   0       70.28       67.38      2.27 o
  12   1   0       46.41       47.29      2.11 o
  13   1   0       83.53       82.27      3.34 o
  14   1   0       64.75       85.77      3.45 o
  15   1   0        0.03        2.67      1.90 o
  16   1   0        0.48       -0.38      3.04 o
   0   2   0     5292.15     4939.92    165.50 o
   1   2   0      169.77      161.23      3.10 o
   2   2   0      626.13      616.61     10.50 o
   3   2   0     1096.43     1081.87     19.07 o
   4   2   0      393.21      384.01      7.06 o
   5   2   0     1324.69     1403.67     23.98 o
   6   2   0     2166.09     2176.61     38.15 o
   7   2   0     1762.47     1759.14     31.03 o
   8   2   0      283.68      275.58      5.62 o
   9   2   0      170.52      174.83      3.99 o
  10   2   0      171.09      166.97      3.74 o
  11   2   0        0.32       -0.44      0.79 o
  12   2   0      150.09      147.59      5.01 o
  13   2   0       51.59       54.53      2.39 o
  14   2   0      110.93      119.19      4.66 o
  15   2   0       52.48       62.78      4.22 o
  16   2   0        4.11        2.28      3.80 o
   1   3   0     2745.53     2764.96     43.31 o
   2   3   0     6809.65     6606.01    140.34 o
   3   3   0    11066.19    11048.93    184.27 o
   4   3   0     2471.24     2387.94     41.73 o
   5   3   0     1489.72     1631.33     28.80 o
   6   3   0      404.77      453.24      8.25 o
   7   3   0        1.53        3.54      0.67 o
   8   3   0       61.26       46.14      1.61 o
   9   3   0      127.45      111.78      3.14 o
  10   3   0      820.66      772.53     14.65 o
  11   3   0        0.26       -0.51      0.76 o
  12   3   0      467.61      455.23      9.98 o
  13   3   0       89.39       90.19      4.08 o
  14   3   0        3.45        2.23      2.01 o
  15   3   0       42.77       50.32      3.77 o
  16   3   0        8.02        7.73      3.08 o
   0   4   0      138.13      155.56      5.50 o
   1   4   0     8001.28     7957.37    128.07 o
   2   4   0       10.16        9.24      0.58 o
   3   4   0      114.15      113.10      2.59 o
   4   4   0      194.34      195.25      3.98 o
   5   4   0      837.66      922.46     16.51 o
   6   4   0      780.00      830.44     15.03 o
   7   4   0        3.79        0.62      0.48 o
   8   4   0       53.42       61.84      1.92 o
   9   4   0      580.09      615.62     11.89 o
  10   4   0        1.10        1.71      1.21 o
  11   4   0        6.70       12.34      1.21 o
  12   4   0        6.45        6.19      1.99 o
  13   4   0       17.96       16.80      1.77 o
  14   4   0       49.05       47.96      3.12 o
  15   4   0       11.08       11.07      2.70 o
   1   5   0        8.94        9.09      0.95 o
   2   5   0     1296.82     1230.98     24.21 o
   3   5   0      711.91      744.01     16.38 o
   4   5   0      224.48      230.14      5.04 o
   5   5   0      324.40      361.27      7.68 o
   6   5   0      577.46      654.48     12.04 o
   7   5   0      435.35      451.01      8.62 o
   8   5   0      350.58      338.22      6.56 o
   9   5   0      155.75      152.41      3.77 o
  10   5   0      112.32      107.39      3.57 o
  11   5   0        3.31        4.19      1.15 o
  12   5   0      248.19      259.07      6.88 o
  13   5   0        1.25       -1.61      1.73 o
  14   5   0        0.14        0.16      2.27 o
  15   5   0        0.38        4.90      4.37 o
   0   6   0     1146.09     1070.10     43.97 o
   1   6   0     1510.94     1563.53     27.48 o
   2   6   0      717.55      710.15     14.18 o
   3   6   0      671.47      740.65     16.43 o
   4   6   0        5.33       11.49      0.73 o
   5   6   0     1655.32     1818.89     39.29 o
   6   6   0     1055.86     1108.51     24.46 o
   7   6   0      124.41      116.29      3.37 o
   8   6   0       58.14       52.44      1.89 o
   9   6   0        2.63        0.68      0.92 o
  10   6   0      204.39      197.98      5.82 o
  11   6   0      154.09      176.58      6.29 o
  12   6   0      167.31      161.61      6.36 o
  13   6   0       89.55       98.49      4.90 o
  14   6   0        4.46        7.79      2.69 o
  15   6   0       13.69        9.35      3.42 o
   1   7   0     3354.90     3232.78     58.93 o
   2   7   0      179.08      153.79      3.62 o
   3   7   0      526.03      528.22     12.10 o
   4   7   0      140.07      167.53      4.41 o
   5   7   0      254.87      262.88      6.56 o
   6   7   0      517.71      469.93     10.97 o
   7   7   0       80.44       79.95      2.63 o
   8   7   0       36.00       33.33      2.36 o
   9   7   0      327.77      313.66      8.26 o
  10   7   0      536.95      514.82     20.75 o
  11   7   0       58.78       69.46      6.38 o
  12   7   0       31.43       37.50      3.11 o
  13   7   0       43.45       58.47      5.13 o
  14   7   0        0.66       -1.27      2.00 o
  15   7   0       13.09       23.95      5.51 o
   0   8   0      481.97      384.55     17.88 o
   1   8   0     1202.30     1182.23     21.60 o
   2   8   0      307.15      349.59      9.21 o
   3   8   0       34.38       31.70      1.73 o
   4   8   0      131.24      114.45      3.33 o
   5   8   0     1016.82      939.05     17.36 o
   6   8   0      187.50      174.50      4.82 o
   7   8   0      766.24      781.27     17.94 o
   8   8   0       26.80       29.10      1.76 o
   9   8   0      166.74      171.45      5.14 o
  10   8   0        1.56       -0.63      1.32 o
  11   8   0       38.20       29.11      2.55 o
  12   8   0      146.62      133.70      6.17 o
  13   8   0       18.92       21.38      3.22 o
  14   8   0        2.32        6.46      2.69 o
  15   8   0       16.91       12.92      4.56 o
   1   9   0        6.64       14.31      1.10 o
   2   9   0     1533.09     1640.26     28.71 o
   3   9   0     2499.72     2371.81     51.03 o
   4   9   0       56.21       75.11      2.57 o
   5   9   0     1302.12     1359.48     29.95 o
   6   9   0      188.25      198.75      4.73 o
   7   9   0        0.94        1.04      0.77 o
   8   9   0        0.29        0.90      1.00 o
   9   9   0        0.08        0.89      1.32 o
  10   9   0      497.48      543.37     16.53 o
  11   9   0      189.41      195.80      7.24 o
  12   9   0       44.76       45.71      3.36 o
  13   9   0       39.84       45.76      4.30 o
  14   9   0      132.81      151.52     22.04 o
   0  10   0      458.47      408.40     12.32 o
   1  10   0     2659.36     2605.15     46.74 o
   2  10   0       87.36      113.95      2.69 o
   3  10   0       29.87       36.53      1.64 o
   4  10   0        7.17        1.84      0.80 o
   5  10   0      858.18      926.76     20.93 o
   6  10   0        7.92        8.90      1.25 o
   7  10   0      132.85      129.91      4.85 o
   8  10   0      263.56      263.16      7.50 o
   9  10   0      350.22      346.14     11.04 o
  10  10   0        1.11        0.68      1.38 o
  11  10   0      109.38      135.81      5.77 o
  12  10   0       99.05       97.02      6.08 o
  13  10   0        0.06       -1.14      2.00 o
  14  10   0        3.95        3.65      2.65 o
   1  11   0      666.21      630.76     16.56 o
   2  11   0      158.48      183.25      3.65 o
   3  11   0      863.13      787.19     19.94 o
   4  11   0      704.63      690.70     18.85 o
   5  11   0       80.37      107.63      4.17 o
   6  11   0      528.30      491.97     12.34 o
   7  11   0     1917.32     1953.64     47.18 o
   8  11   0      115.54      104.97      4.46 o
   9  11   0       15.96       15.62      1.97 o
  10  11   0       46.68       42.37      2.99 o
  11  11   0        2.92        4.74      1.73 o
  12  11   0      221.69      262.19     11.69 o
  13  11   0       41.32       53.88      4.70 o
  14  11   0        8.43        5.32      3.80 o
   0  12   0      380.38      492.57     14.91 o
   1  12   0     1366.67     1300.18     23.88 o
   2  12   0      285.67      307.36      5.80 o
   3  12   0      109.61      100.40      3.51 o
   4  12   0       12.52       10.34      1.19 o
   5  12   0      406.10      393.36     11.84 o
   6  12   0       94.43       94.69      3.45 o
   7  12   0     2568.74     2534.52     69.99 o
   8  12   0      602.72      565.69     16.89 o
   9  12   0        1.66       -1.23      1.23 o
  10  12   0       85.76       87.58      4.24 o
  11  12   0        9.68       11.52      2.26 o
  12  12   0       52.46       53.84      7.98 o
  13  12   0       19.29       21.34      3.49 o
   1  13   0       90.97      117.58      2.74 o
   2  13   0      232.56      261.17      8.93 o
   3  13   0        4.73        6.08      1.06 o
   4  13   0      407.22      401.80     11.25 o
   5  13   0      400.08      403.02     10.79 o
   6  13   0       47.72       51.98      2.50 o
   7  13   0      796.50      797.69     23.11 o
   8  13   0       65.82       61.07      3.34 o
   9  13   0        0.03       -1.32      1.32 o
  10  13   0       45.37       42.93      2.99 o
  11  13   0      123.51      114.25      6.45 o
  12  13   0       20.51       21.91      3.46 o
  13  13   0        0.05        2.05      2.65 o
   0  14   0     1737.84     1776.49     50.05 o
   1  14   0        1.56        1.06      0.74 o
   2  14   0       15.42       19.98      1.25 o
   3  14   0      185.47      211.57      8.36 o
   4  14   0      178.22      169.59      5.21 o
   5  14   0       10.73        9.39      1.37 o
   6  14   0        5.91        7.03      3.27 o
   7  14   0       68.23       75.61      4.30 o
   8  14   0        8.44        4.56      1.54 o
   9  14   0       18.65       19.23      2.72 o
  10  14   0       10.54       15.73      3.73 o
  11  14   0       15.68       15.66      2.96 o
  12  14   0       70.68       95.07     11.78 o
  13  14   0       68.30       62.32      7.60 o
   1  15   0        0.09        0.75      1.03 o
   2  15   0       87.79       86.07      2.77 o
   3  15   0       64.97       56.10      3.41 o
   4  15   0      179.91      180.65      7.12 o
   5  15   0      230.59      216.69      7.24 o
   6  15   0        6.74        2.15      2.39 o
   7  15   0        1.88        0.91      1.38 o
   8  15   0       59.45       64.30      3.43 o
   9  15   0        0.03        0.04      1.45 o
  10  15   0       41.94       40.27      3.89 o
  11  15   0        3.54        6.70      2.66 o
  12  15   0       84.78       92.36      6.18 o
   0  16   0       32.37       39.99      2.61 o
   1  16   0       25.58       23.51      1.32 o
   2  16   0       31.88       39.51      3.82 o
   3  16   0        4.50        7.41      2.15 o
   4  16   0        1.29        2.27      1.25 o
   5  16   0        2.61        4.16      1.45 o
   6  16   0       29.12       26.84      2.26 o
   7  16   0      139.95      130.51      8.01 o
   8  16   0        2.47        0.89      1.54 o
   9  16   0       20.37       15.30      2.26 o
  10  16   0        0.10        1.29      2.00 o
  11  16   0       53.00       51.78      4.70 o
  12  16   0       18.88       13.68      4.94 o
   1  17   0      108.26      102.18      3.03 o
   2  17   0       32.79       34.17      1.86 o
   3  17   0       33.84       31.95      2.15 o
   4  17   0       13.32       20.77      1.97 o
   5  17   0       45.78       47.44      2.92 o
   6  17   0        6.84        7.23      2.69 o
   7  17   0      179.07      170.68      6.51 o
   8  17   0      137.17      131.51      5.49 o
   9  17   0        0.28       -1.14      1.54 o
  10  17   0       60.38       63.05      4.97 o
  11  17   0       28.70       36.72      4.16 o
   0  18   0      187.13      156.29     12.73 o
   1  18   0      349.71      340.01      8.85 o
   2  18   0      216.78      218.50      6.02 o
   3  18   0      122.05      121.68      4.82 o
   4  18   0      266.09      274.90      9.07 o
   5  18   0       80.13       77.20      3.87 o
   6  18   0       72.84       71.43      3.73 o
   7  18   0       45.22       36.84      2.77 o
   8  18   0       15.31       17.00      2.26 o
   9  18   0       61.96       51.68      4.43 o
  10  18   0       12.08        6.80      4.18 o
  11  18   0       30.68       27.36      5.70 o
   1  19   0        5.78        8.93      1.84 o
   2  19   0       35.89       38.83      4.10 o
   3  19   0      109.90      121.40      4.99 o
   4  19   0      105.92      109.74      4.75 o
   5  19   0      113.00      115.21      5.72 o
   6  19   0       91.82       97.14      4.61 o
   7  19   0        2.35        0.98      2.11 o
   8  19   0        7.14        5.80      3.02 o
   9  19   0       24.24       30.01      4.18 o
  10  19   0        7.98       10.82      7.22 o
   0  20   0       13.27       16.72      3.80 o
   1  20   0       75.59       76.13      3.87 o
   2  20   0      213.29      224.68      7.89 o
   3  20   0      182.32      178.69      6.74 o
   4  20   0       19.05        9.85      1.98 o
   5  20   0       24.74       18.89      2.26 o
   6  20   0       90.13      102.11      4.82 o
   7  20   0       32.43       29.04      2.70 o
   8  20   0       70.25       73.77      5.23 o
   9  20   0       18.87       33.11      6.46 o
  10  20   0       13.55       20.90      5.32 o
   1  21   0       12.41        9.60      5.13 o
   2  21   0      425.41      411.48     13.01 o
   3  21   0        1.89       -1.45      1.77 o
   4  21   0       82.89       81.81      4.24 o
   5  21   0        3.23        7.56      1.95 o
   6  21   0        7.06        2.08      1.82 o
   7  21   0       47.67       58.26      3.65 o
   8  21   0        1.09        0.89      2.37 o
   9  21   0       40.12       45.60      5.32 o
   0  22   0        3.10        1.52      3.80 o
   1  22   0        4.23        2.28      3.61 o
   2  22   0       15.70       19.21      3.22 o
   3  22   0       27.26       29.11      2.77 o
   4  22   0        4.86        0.59      4.25 o
   5  22   0       32.30       30.87      2.90 o
   6  22   0       23.66       23.20      5.89 o
   7  22   0       22.17       30.48      3.76 o
   8  22   0        1.13        0.38      2.42 o
   9  22   0        6.55        8.36      4.56 o
   1  23   0       25.66       19.72      3.49 o
   2  23   0        3.87        5.28      2.65 o
   3  23   0        0.68       -2.27      2.27 o
   4  23   0       35.66       28.19      3.89 o
   5  23   0       40.94       46.51      3.55 o
   6  23   0        6.66        6.53      2.70 o
   7  23   0        0.78        0.76      3.42 o
   8  23   0        0.92        0.00      3.80 o
   0  24   0        3.69        1.14      3.80 o
   1  24   0        0.37        2.47      2.96 o
   2  24   0       84.34       76.57      5.50 o
   3  24   0        2.06        2.79      2.81 o
   4  24   0        0.03       -1.09      2.74 o
   5  24   0        1.72        6.18      3.08 o
   6  24   0        0.21       -1.61      2.09 o
   1  25   0        6.97       -0.02      3.61 o
   2  25   0       19.54       20.85      3.76 o
   3  25   0       68.35       61.27     11.59 o
   4  25   0       11.74       12.37      3.35 o
   5  25   0       25.26       21.79      3.80 o
   0  26   0        0.04       -4.18      4.18 o
   1  26   0        6.29        3.85      3.61 o
   2  26   0        2.11        0.21      2.92 o
 -16   1   1        5.37        6.46      3.80 o
 -15   1   1       16.89       11.94      3.80 o
 -14   1   1        0.63        1.09      1.24 o
 -13   1   1       26.72       25.20      1.72 o
 -12   1   1       50.33       55.14      2.86 o
 -11   1   1       16.75       18.11      1.31 o
 -10   1   1       11.59       10.84      0.97 o
  -9   1   1       84.23      104.62      2.59 o
  -8   1   1      200.17      209.85      4.21 o
  -7   1   1      304.07      325.13      5.87 o
  -6   1   1     4084.15     4434.15     71.89 o
  -5   1   1        9.27        8.56      0.47 o
  -4   1   1      498.93      458.81      7.73 o
  -3   1   1       63.58       59.79      1.22 o
  -2   1   1     1135.79     1137.94     17.38 o
  -1   1   1     8710.45     8561.81    138.01 o
   0   1   1      355.52      377.65      6.13 o
   1   1   1     2457.69     2475.22     52.24 o
   2   1   1       27.00       25.94      1.15 o
   3   1   1      300.68      306.71      7.18 o
   4   1   1      405.09      397.04      8.76 o
   5   1   1      538.77      497.48     10.85 o
   6   1   1      879.82      980.66     24.40 o
   7   1   1     2241.75     2304.89     47.74 o
   8   1   1      262.58      276.24      6.57 o
   9   1   1      106.60      114.73      4.69 o
  10   1   1      148.30      150.94      4.53 o
  11   1   1        3.92        3.64      1.45 o
  12   1   1      198.72      197.65      6.35 o
  13   1   1      438.17      435.14     12.15 o
  14   1   1        4.16        0.38      1.65 o
  15   1   1        0.03        2.93      2.19 o
 -16   2   1        4.83        3.99      2.69 o
 -15   2   1        1.78        3.80      2.42 o
 -14   2   1      123.78      133.84      4.98 o
 -13   2   1       30.99       31.42      1.80 o
 -12   2   1       92.23       94.40      3.35 o
 -11   2   1       93.03      102.41      3.07 o
 -10   2   1      128.09      129.21      3.12 o
  -9   2   1       69.16       66.13      1.91 o
  -8   2   1       32.89       36.25      1.22 o
  -7   2   1        1.23        2.45      0.68 o
  -6   2   1     5918.19     6590.56    104.36 o
  -5   2   1      696.16      675.22     11.32 o
  -4   2   1      102.93      109.71      2.24 o
  -3   2   1        7.64       11.68      0.45 o
  -2   2   1      370.50      380.72      5.84 o
  -1   2   1     9682.35     9532.67    150.64 o
   0   2   1     5974.36     5853.31     97.72 o
   1   2   1      587.85      548.17     14.08 o
   2   2   1        9.46       19.46      0.93 o
   3   2   1       11.98       11.34      0.69 o
   4   2   1        7.74        4.64      0.59 o
   5   2   1      315.37      329.25      7.57 o
   6   2   1      858.50      823.14     18.03 o
   7   2   1      752.43      793.06     17.19 o
   8   2   1       70.79       62.70      2.64 o
   9   2   1      321.55      300.62      7.48 o
  10   2   1       99.18      104.71      3.32 o
  11   2   1      210.83      201.29      6.36 o
  12   2   1       47.95       53.12      2.92 o
  13   2   1        3.68        2.73      1.66 o
  14   2   1      235.56      278.82      8.68 o
  15   2   1      148.25      169.95      7.44 o
 -16   3   1        1.55       -2.00      2.00 o
 -15   3   1       76.94      104.66      6.31 o
 -14   3   1       34.35       48.44      4.16 o
 -13   3   1        3.23        2.54      1.19 o
 -12   3   1      200.01      240.93      5.78 o
 -11   3   1      846.41      803.07     15.79 o
 -10   3   1       23.78       26.94      2.62 o
  -9   3   1      331.39      346.73      6.25 o
  -8   3   1     1290.83     1323.99     21.61 o
  -7   3   1      503.11      518.06      8.79 o
  -6   3   1       78.09      103.84      2.34 o
  -5   3   1       27.24       13.74      0.65 o
  -4   3   1      124.09      137.72      2.75 o
  -3   3   1       15.00       12.33      0.65 o
  -2   3   1     4317.11     4189.37     72.80 o
  -1   3   1     5016.96     5127.75     92.18 o
   0   3   1     4835.75     4678.29     94.52 o
   1   3   1     8624.46     8086.45    214.67 o
   2   3   1      444.73      397.59      8.18 o
   3   3   1     2115.85     2135.72     45.74 o
   4   3   1      151.90      178.02      4.50 o
   5   3   1      206.70      191.06      4.98 o
   6   3   1       82.63       73.82      2.55 o
   7   3   1       11.45       13.94      1.22 o
   8   3   1     1450.18     1448.77     33.95 o
   9   3   1      514.66      499.67     10.57 o
  10   3   1       13.70       13.48      1.48 o
  11   3   1       17.28       17.51      2.15 o
  12   3   1       47.50       36.37      2.92 o
  13   3   1       24.36       29.90      2.46 o
  14   3   1       18.26       24.49      2.51 o
  15   3   1       30.13       41.65      3.79 o
 -16   4   1       52.11       68.34      6.84 o
 -15   4   1       93.70      103.39      6.31 o
 -14   4   1      111.92      127.70      6.99 o
 -13   4   1        3.38        3.99      2.15 o
 -12   4   1        3.98        3.56      1.14 o
 -11   4   1       10.30        6.10      1.30 o
 -10   4   1        0.01        0.43      0.72 o
  -9   4   1        0.05       -0.06      0.63 o
  -8   4   1      846.89      786.33     13.96 o
  -7   4   1      141.40      188.25      3.82 o
  -6   4   1     1655.67     1718.24     30.11 o
  -5   4   1      188.35      172.45      3.44 o
  -4   4   1     2092.88     2027.99     37.90 o
  -3   4   1      458.66      434.74      7.57 o
  -2   4   1      801.11      838.34     15.35 o
  -1   4   1    12692.11    12734.65    227.62 o
   0   4   1     5611.58     5555.12    117.17 o
   1   4   1    40182.13    36679.95    701.90 o
   2   4   1        5.78       10.00      0.73 o
   3   4   1     1278.93     1210.84     23.12 o
   4   4   1      337.37      300.15      8.20 o
   5   4   1      413.22      429.25     10.05 o
   6   4   1      200.22      201.47      6.04 o
   7   4   1      512.31      512.87     12.15 o
   8   4   1        1.21       -0.19      0.97 o
   9   4   1      559.83      538.57     13.27 o
  10   4   1      162.00      154.18      5.08 o
  11   4   1       17.62       24.41      2.08 o
  12   4   1       27.36       32.04      2.43 o
  13   4   1       59.85       55.14      3.05 o
  14   4   1        0.10       -1.95      1.95 o
  15   4   1        1.15        2.86      2.91 o
 -16   5   1       17.20       19.89      4.37 o
 -15   5   1       16.35       13.31      4.75 o
 -14   5   1        1.30        2.07      3.61 o
 -13   5   1       41.08       37.03      4.18 o
 -12   5   1       78.45       88.96      4.31 o
 -11   5   1      522.84      523.65     11.58 o
 -10   5   1       45.36       48.80      1.84 o
  -9   5   1     1136.65     1148.76     20.68 o
  -8   5   1      131.78      116.05      2.73 o
  -7   5   1       69.56       81.60      2.08 o
  -6   5   1     2447.11     2603.05     45.27 o
  -5   5   1      231.16      231.85      4.91 o
  -4   5   1     1291.18     1170.13     21.33 o
  -3   5   1      443.06      484.80      9.13 o
  -2   5   1     4127.24     3998.63     77.73 o
  -1   5   1    15162.12    14812.57    264.05 o
   0   5   1       22.18       20.07      1.25 o
   1   5   1     4401.57     4378.65     77.61 o
   2   5   1     1872.38     1939.56     37.82 o
   3   5   1     1984.51     2094.54     41.18 o
   4   5   1       15.29       11.27      0.89 o
   5   5   1      363.78      287.53      8.11 o
   6   5   1     1159.30     1210.63     24.36 o
   7   5   1      310.07      335.49      7.59 o
   8   5   1      232.42      218.09      5.42 o
   9   5   1       38.35       44.38      2.03 o
  10   5   1        0.01        0.53      1.22 o
  11   5   1        8.29        6.93      1.50 o
  12   5   1        7.28        6.92      1.84 o
  13   5   1        2.85        0.32      1.50 o
  14   5   1       60.61       64.44      4.24 o
  15   5   1       41.94       44.08      7.22 o
 -16   6   1        0.06        2.66      4.18 o
 -15   6   1       77.78       86.08      5.91 o
 -14   6   1      151.87      157.11      8.06 o
 -13   6   1      129.45      123.37      6.72 o
 -12   6   1       24.12       38.70      8.74 o
 -11   6   1      605.11      618.08     17.09 o
 -10   6   1      101.61      109.44      3.00 o
  -9   6   1      265.36      265.50      5.79 o
  -8   6   1      211.86      207.25      5.15 o
  -7   6   1      752.61      757.20     13.78 o
  -6   6   1      994.85     1044.28     20.21 o
  -5   6   1     4004.65     4175.31     81.12 o
  -4   6   1     1965.93     2144.74     38.72 o
  -3   6   1     1027.22      971.66     17.82 o
  -2   6   1      202.16      242.55      4.81 o
  -1   6   1      387.51      390.28      8.08 o
   0   6   1     1983.95     1941.91     39.43 o
   1   6   1      132.63      129.16      2.76 o
   2   6   1     7590.12     7184.23    148.11 o
   3   6   1      172.09      141.68      4.45 o
   4   6   1       13.91       16.86      0.99 o
   5   6   1     1619.84     1571.95     30.13 o
   6   6   1       25.64       29.16      1.42 o
   7   6   1        1.27        1.56      0.79 o
   8   6   1       24.06       27.35      1.61 o
   9   6   1      297.96      292.66      8.78 o
  10   6   1      440.87      416.41     11.35 o
  11   6   1       19.95       18.79      1.98 o
  12   6   1        0.65       -0.18      1.59 o
  13   6   1       35.37       39.11      2.84 o
  14   6   1       13.85       14.33      2.77 o
 -15   7   1        0.22        2.28      2.42 o
 -14   7   1        9.85       16.42      2.96 o
 -13   7   1       45.98       51.31      4.30 o
 -12   7   1      174.29      175.55      8.33 o
 -11   7   1      592.48      603.54     30.47 o
 -10   7   1      334.37      330.19      8.73 o
  -9   7   1     1453.35     1406.54     26.88 o
  -8   7   1       14.26        9.46      0.80 o
  -7   7   1      327.72      365.60      7.67 o
  -6   7   1       30.03       41.05      1.47 o
  -5   7   1      507.90      511.29      9.71 o
  -4   7   1     2650.91     2967.86     53.56 o
  -3   7   1     4923.77     4901.24    104.50 o
  -2   7   1      421.94      429.74      7.13 o
  -1   7   1     1279.87     1278.24     25.11 o
   0   7   1      951.41      908.75     21.46 o
   1   7   1     4849.09     4853.13     85.91 o
   2   7   1       34.09       36.91      1.26 o
   3   7   1     1170.35     1222.38     24.19 o
   4   7   1     3630.87     3722.92     72.75 o
   5   7   1        1.70       -0.31      0.69 o
   6   7   1     1121.40     1084.39     19.71 o
   7   7   1      122.44      115.70      4.22 o
   8   7   1      301.18      306.77      7.64 o
   9   7   1      552.19      558.30     14.58 o
  10   7   1      222.14      194.97      6.22 o
  11   7   1       28.93       30.55      2.32 o
  12   7   1      159.08      169.70      5.94 o
  13   7   1      138.28      148.65      7.40 o
  14   7   1       48.78       49.39      4.70 o
 -15   8   1       18.41       26.64      3.89 o
 -14   8   1        0.35        4.94      2.66 o
 -13   8   1      220.28      212.04     12.54 o
 -12   8   1       47.76       45.97      4.00 o
 -11   8   1      218.71      225.63      9.93 o
 -10   8   1       64.13       55.77      2.63 o
  -9   8   1       92.98       86.55      3.26 o
  -8   8   1       21.62       28.16      1.17 o
  -7   8   1      733.09      724.93     14.87 o
  -6   8   1       26.32       13.83      0.94 o
  -5   8   1      538.88      579.32     12.76 o
  -4   8   1     3393.21     3666.53     71.19 o
  -3   8   1      441.92      458.37      9.54 o
  -2   8   1     2227.53     2327.29     36.65 o
  -1   8   1      561.61      605.29     13.45 o
   0   8   1        0.21        3.32      3.08 o
   1   8   1     1153.55     1238.93     22.54 o
   2   8   1      819.56      764.88     15.39 o
   3   8   1     1560.08     1598.63     31.41 o
   4   8   1       96.74      133.76      3.28 o
   5   8   1       21.85       24.65      1.10 o
   6   8   1      175.19      170.41      4.44 o
   7   8   1      171.57      174.39      4.22 o
   8   8   1     1369.17     1269.42     30.83 o
   9   8   1      573.71      544.74     14.34 o
  10   8   1        1.85        2.18      1.35 o
  11   8   1      185.15      200.20      7.46 o
  12   8   1      206.91      221.70      8.19 o
  13   8   1        3.53        1.76      1.87 o
  14   8   1        0.06        4.56      3.80 o
 -15   9   1       25.93       25.90      3.99 o
 -14   9   1       40.93       38.89      4.16 o
 -13   9   1       75.56       82.08      5.64 o
 -12   9   1       69.16       76.90     11.40 o
 -11   9   1      336.90      308.59     12.63 o
 -10   9   1     1082.04     1082.70     28.87 o
  -9   9   1      182.83      165.19      5.27 o
  -8   9   1      567.16      545.08     14.07 o
  -7   9   1       51.36       45.94      2.02 o
  -6   9   1      516.52      551.13     14.12 o
  -5   9   1       33.96       41.80      1.49 o
  -4   9   1     1037.70     1159.95     23.19 o
  -3   9   1      123.42       97.47      2.55 o
  -2   9   1      563.94      565.69      9.98 o
  -1   9   1      197.45      206.96      4.85 o
   0   9   1       65.24       62.25      2.96 o
   1   9   1      658.15      815.37     15.68 o
   2   9   1      189.89      176.27      4.97 o
   3   9   1      202.12      233.11      5.28 o
   4   9   1       35.59       47.10      1.63 o
   5   9   1     1562.90     1583.15     31.46 o
   6   9   1      201.83      192.25      5.99 o
   7   9   1      156.94      128.25      3.47 o
   8   9   1     1110.56     1038.35     29.62 o
   9   9   1      216.82      231.99      8.04 o
  10   9   1        0.24       -0.76      1.32 o
  11   9   1        7.53       21.45      3.26 o
  12   9   1       12.77       10.64      2.33 o
  13   9   1        0.03       -0.07      1.79 o
 -14  10   1        0.67       -0.65      2.27 o
 -13  10   1       14.75       14.04      2.81 o
 -12  10   1      182.59      164.29      8.19 o
 -11  10   1        2.51        3.57      2.00 o
 -10  10   1       89.54       92.08      4.24 o
  -9  10   1      244.85      272.81      7.83 o
  -8  10   1      859.47      875.23     21.97 o
  -7  10   1        0.01       -0.17      0.93 o
  -6  10   1     1230.41     1276.37     31.66 o
  -5  10   1      187.97      214.25      5.04 o
  -4  10   1      801.31      919.04     19.26 o
  -3  10   1      441.65      489.92     11.61 o
  -2  10   1       66.52       73.30      2.29 o
  -1  10   1        0.07       -0.06      0.52 o
   0  10   1      799.10      890.15     17.92 o
   1  10   1     2346.51     2550.98     45.84 o
   2  10   1      147.86      142.42      3.73 o
   3  10   1      407.42      368.23      8.65 o
   4  10   1      257.64      293.78      5.91 o
   5  10   1       71.60       74.27      2.26 o
   6  10   1       65.73       57.68      2.35 o
   7  10   1       10.30        8.56      1.60 o
   8  10   1       28.88       32.50      2.48 o
   9  10   1       34.18       31.51      3.40 o
  10  10   1        4.61        4.31      1.54 o
  11  10   1      229.86      242.51      8.70 o
  12  10   1        2.60        2.84      3.18 o
  13  10   1        4.61        6.51      2.17 o
 -14  11   1       11.23       12.32      3.22 o
 -13  11   1        1.82        3.99      2.42 o
 -12  11   1        1.18        6.08      2.42 o
 -11  11   1       36.51       51.33      4.03 o
 -10  11   1        5.47        4.94      1.88 o
  -9  11   1       33.11       28.29      2.39 o
  -8  11   1      163.30      138.94      5.41 o
  -7  11   1      160.09      170.02      5.28 o
  -6  11   1      204.56      215.53      5.86 o
  -5  11   1       68.97       63.91      2.50 o
  -4  11   1      502.88      542.07     12.57 o
  -3  11   1       10.68       11.28      0.85 o
  -2  11   1      770.61      800.47     15.10 o
  -1  11   1      856.37      902.47     16.85 o
   0  11   1     2013.64     2013.34     39.44 o
   1  11   1     2207.79     2276.25     40.99 o
   2  11   1        1.68        0.63      0.86 o
   3  11   1       92.61       91.18      2.58 o
   4  11   1        0.47        0.90      0.65 o
   5  11   1        0.07        0.06      0.89 o
   6  11   1       48.35       49.12      2.70 o
   7  11   1      288.14      270.51      8.84 o
   8  11   1      300.93      265.29     10.75 o
   9  11   1       35.06       26.88      3.74 o
  10  11   1        1.86        2.54      1.50 o
  11  11   1       38.99       34.10      5.67 o
  12  11   1      324.32      376.07     19.38 o
  13  11   1       43.31       61.58      5.23 o
 -14  12   1        9.42        9.12      4.18 o
 -13  12   1       65.74       72.74      5.37 o
 -12  12   1        0.38       -2.64      4.37 o
 -11  12   1       67.95       60.82      4.57 o
 -10  12   1       26.23       17.08      4.56 o
  -9  12   1       10.59        3.73      1.60 o
  -8  12   1       82.34       80.05      3.34 o
  -7  12   1       77.29       70.98      3.09 o
  -6  12   1       73.79       72.06      4.09 o
  -5  12   1       16.91       13.74      1.32 o
  -4  12   1        0.51        1.23      0.87 o
  -3  12   1        2.69        2.57      1.34 o
  -2  12   1        7.35        6.98      0.84 o
  -1  12   1      399.90      449.47      8.84 o
   0  12   1      271.18      269.67      6.33 o
   1  12   1      546.31      547.46     10.69 o
   2  12   1       14.14        9.52      1.06 o
   3  12   1       95.67      109.39      4.05 o
   4  12   1       33.82       33.41      1.99 o
   5  12   1      305.32      307.62     10.73 o
   6  12   1      624.12      648.00     18.94 o
   7  12   1       14.78        8.51      1.67 o
   8  12   1       30.12       25.14      2.33 o
   9  12   1       12.15       12.46      1.95 o
  10  12   1        0.00       -1.45      1.45 o
  11  12   1        3.58        6.30      1.95 o
  12  12   1       64.73       64.71      4.16 o
  13  12   1       57.75       52.44      6.84 o
 -13  13   1      213.79      232.47     10.88 o
 -12  13   1        0.11       -1.48      2.47 o
 -11  13   1      112.40      114.58      6.43 o
 -10  13   1       13.23       12.53      2.69 o
  -9  13   1       10.70        8.34      1.65 o
  -8  13   1      125.96      120.58      4.89 o
  -7  13   1      499.73      523.16     14.43 o
  -6  13   1       74.96       70.90      3.70 o
  -5  13   1        0.78       -0.20      1.02 o
  -4  13   1        0.21        0.84      0.92 o
  -3  13   1       29.97       35.61      2.51 o
  -2  13   1      128.48      137.41      4.03 o
  -1  13   1      146.84      153.74      4.83 o
   0  13   1      722.64      713.40     14.90 o
   1  13   1        0.82        1.40      0.91 o
   2  13   1       77.08       79.48      2.85 o
   3  13   1       18.64       13.76      1.53 o
   4  13   1       23.41       17.08      1.40 o
   5  13   1      126.89      128.23      4.83 o
   6  13   1        0.22       -1.09      1.23 o
   7  13   1      265.53      261.96      8.70 o
   8  13   1        5.34        9.94      1.73 o
   9  13   1        2.46        2.41      1.67 o
  10  13   1       30.62       27.55      3.81 o
  11  13   1        2.65        1.38      2.48 o
  12  13   1       45.29       54.53      3.94 o
 -13  14   1        3.89        5.97      2.81 o
 -12  14   1       60.00       66.87      5.11 o
 -11  14   1       16.31       15.44      2.96 o
 -10  14   1        7.70        9.71      2.42 o
  -9  14   1        0.01        1.33      1.88 o
  -8  14   1        0.01       -1.32      1.32 o
  -7  14   1      975.61      933.39     26.67 o
  -6  14   1       49.28       44.93      2.40 o
  -5  14   1       42.72       40.60      3.30 o
  -4  14   1      148.18      137.62      4.33 o
  -3  14   1        0.71        0.49      0.73 o
  -2  14   1       88.90       95.44      3.50 o
  -1  14   1        2.91        0.69      0.70 o
   0  14   1      165.52      162.92      5.01 o
   1  14   1      179.23      161.71      4.10 o
   2  14   1      560.91      562.04     12.13 o
   3  14   1      426.19      417.86     11.19 o
   4  14   1      192.38      218.56      7.24 o
   5  14   1       92.65       86.15      3.80 o
   6  14   1      114.83      117.07      6.45 o
   7  14   1      214.04      206.96      9.73 o
   8  14   1      117.28      103.38      4.67 o
   9  14   1        3.85        4.32      2.65 o
  10  14   1       10.39       10.02      2.17 o
  11  14   1       10.35        9.13      2.26 o
  12  14   1       45.66       56.02      9.88 o
 -13  15   1        6.78        8.74      4.18 o
 -12  15   1       13.08       16.27      3.23 o
 -11  15   1       11.45       11.75      2.81 o
 -10  15   1       97.55      115.94     18.05 o
  -9  15   1        0.63        2.18      2.00 o
  -8  15   1      412.71      434.03     15.60 o
  -7  15   1        1.72       -0.21      1.38 o
  -6  15   1      332.86      341.13      9.59 o
  -5  15   1      413.57      409.68     20.25 o
  -4  15   1      256.97      264.28     10.74 o
  -3  15   1       44.65       52.09      2.80 o
  -2  15   1        0.18       -0.30      0.70 o
  -1  15   1       27.22       25.46      1.90 o
   0  15   1      424.36      428.18      8.70 o
   1  15   1       64.88       68.11      2.37 o
   2  15   1      417.48      430.01     10.15 o
   3  15   1       68.00       67.14      3.52 o
   4  15   1       46.87       54.63      3.60 o
   5  15   1       18.99       15.99      1.82 o
   6  15   1       11.90       15.24      2.41 o
   7  15   1      615.58      581.74     17.48 o
   8  15   1        0.62       -1.33      1.38 o
   9  15   1        2.41        3.30      1.67 o
  10  15   1       32.18       31.95      2.99 o
  11  15   1        0.02       -2.61      3.30 o
  12  15   1        2.11       -2.28      3.42 o
 -12  16   1        3.07        0.38      2.37 o
 -11  16   1        0.15        0.24      4.18 o
 -10  16   1       69.04       62.84      6.65 o
  -9  16   1        0.02        4.76      3.04 o
  -8  16   1        1.17       -0.96      5.13 o
  -7  16   1      472.88      475.42     17.92 o
  -6  16   1      232.40      252.52      8.40 o
  -5  16   1       24.88       19.97      2.49 o
  -4  16   1        2.96        1.47      1.12 o
  -3  16   1       20.78       19.40      1.58 o
  -2  16   1      453.14      452.63     11.69 o
  -1  16   1      714.93      722.55     14.09 o
   0  16   1        5.19        6.69      1.06 o
   1  16   1      159.81      159.36      8.21 o
   2  16   1      283.22      268.18      6.87 o
   3  16   1       73.58       69.07      3.29 o
   4  16   1       44.38       48.68      2.77 o
   5  16   1       17.79       15.21      1.97 o
   6  16   1      228.81      227.89      7.82 o
   7  16   1        4.06        3.89      1.67 o
   8  16   1      268.91      266.98     14.01 o
   9  16   1        0.61       -1.54      1.54 o
  10  16   1       56.39       79.19      4.42 o
  11  16   1        3.25        2.45      3.99 o
 -12  17   1       41.97       51.68      6.84 o
 -11  17   1       43.83       46.89      4.57 o
 -10  17   1       17.94       16.18      3.08 o
  -9  17   1        1.30        2.18      2.00 o
  -8  17   1       28.78       22.58      2.96 o
  -7  17   1       80.18       86.30      6.73 o
  -6  17   1      132.29      127.49      5.19 o
  -5  17   1        3.05        2.79      1.54 o
  -4  17   1       78.17       71.79      3.14 o
  -3  17   1        6.38        1.71      1.17 o
  -2  17   1      368.37      390.08     11.07 o
  -1  17   1       31.16       31.03      1.56 o
   0  17   1       20.64       21.64      1.59 o
   1  17   1      180.68      174.10      8.83 o
   2  17   1       24.72       17.54      1.53 o
   3  17   1      427.61      414.24     12.65 o
   4  17   1      309.14      304.29      9.80 o
   5  17   1       32.49       32.24      3.30 o
   6  17   1      351.17      367.36     11.70 o
   7  17   1        3.24        4.37      1.73 o
   8  17   1        8.45       12.61      2.70 o
   9  17   1       23.22       29.33      2.84 o
  10  17   1        0.12        2.27      2.04 o
  11  17   1        6.57        8.74      4.18 o
 -11  18   1        5.06        4.71      4.94 o
 -10  18   1        1.74        4.18      2.54 o
  -9  18   1       12.67        3.64      2.66 o
  -8  18   1        7.07        6.27      2.42 o
  -7  18   1       21.19       31.14      4.22 o
  -6  18   1        5.33        2.79      1.54 o
  -5  18   1       90.22      100.29      4.46 o
  -4  18   1      333.35      341.84      9.40 o
  -3  18   1      224.00      223.32      6.55 o
  -2  18   1      201.44      220.84      6.46 o
  -1  18   1        0.74        0.73      1.54 o
   0  18   1        1.41       -0.26      1.09 o
   1  18   1       17.76       18.47      2.81 o
   2  18   1       60.83       67.21      3.20 o
   3  18   1       47.40       58.78      3.14 o
   4  18   1        0.63        2.16      1.94 o
   5  18   1      100.77      101.15      4.53 o
   6  18   1       42.88       49.29      3.14 o
   7  18   1      119.81      124.85      5.34 o
   8  18   1       87.50      109.98      5.19 o
   9  18   1        7.95       11.33      2.32 o
  10  18   1       18.65       26.88      4.45 o
 -11  19   1        7.69        7.98      4.56 o
 -10  19   1        0.15       -1.65      2.27 o
  -9  19   1      132.93      130.91      7.26 o
  -8  19   1        0.65        1.60      2.00 o
  -7  19   1        2.96        3.04      2.15 o
  -6  19   1        1.17        1.82      1.60 o
  -5  19   1       78.48       74.44      4.73 o
  -4  19   1     1106.89     1101.33     27.22 o
  -3  19   1        8.06        7.43      1.61 o
  -2  19   1       66.99       63.79      3.43 o
  -1  19   1      118.40      122.65      7.32 o
   0  19   1      129.26      130.30      5.36 o
   1  19   1       70.32       63.13      8.50 o
   2  19   1        1.30        1.78      3.42 o
   3  19   1       89.16       83.14      4.92 o
   4  19   1       62.53       58.41      5.76 o
   5  19   1      265.19      276.90      9.36 o
   6  19   1       55.12       57.50      4.09 o
   7  19   1       21.25       19.42      3.57 o
   8  19   1        9.90       18.00      2.55 o
   9  19   1        0.99        0.00      2.11 o
  10  19   1       14.17       25.08      5.32 o
 -10  20   1        8.75       13.03      3.61 o
  -9  20   1        2.15        1.52      3.42 o
  -8  20   1        0.01        0.38      2.28 o
  -7  20   1       14.06       14.25      2.81 o
  -6  20   1       75.31       73.61      5.13 o
  -5  20   1       31.43       27.74      2.69 o
  -4  20   1       15.60       25.01      2.18 o
  -3  20   1       95.71      108.79      4.88 o
  -2  20   1      255.82      257.75      8.77 o
  -1  20   1        0.00       -0.26      1.61 o
   0  20   1        0.27       -0.22      1.38 o
   1  20   1       86.40       86.62      5.23 o
   2  20   1      217.67      213.13      7.53 o
   3  20   1       79.76       73.63     11.40 o
   4  20   1        0.98        2.63      2.47 o
   5  20   1      227.13      251.10     10.01 o
   6  20   1        9.45       13.79      2.26 o
   7  20   1        7.36        8.03      2.32 o
   8  20   1      135.89      160.55      6.73 o
   9  20   1       36.67       35.62      3.50 o
 -10  21   1        0.55        0.76      3.80 o
  -9  21   1       16.78       12.17      2.96 o
  -8  21   1        0.18       -2.15      2.15 o
  -7  21   1        0.48       -0.10      3.80 o
  -6  21   1       20.97       27.21      4.26 o
  -5  21   1        0.54        0.18      1.53 o
  -4  21   1      368.71      364.04     11.77 o
  -3  21   1      144.58      152.27      6.20 o
  -2  21   1      130.72      122.08      5.33 o
  -1  21   1       82.36       78.62      6.19 o
   0  21   1       32.28       28.45      3.22 o
   1  21   1        7.71       10.29      2.66 o
   2  21   1      121.29      124.84      6.85 o
   3  21   1       50.64       39.64      3.62 o
   4  21   1       19.97       16.69      2.81 o
   5  21   1       51.18       43.10      6.46 o
   6  21   1        0.01       -1.52      2.15 o
   7  21   1        5.61        8.85      4.37 o
   8  21   1        0.81        0.38      2.42 o
  -9  22   1       37.00       54.72      7.22 o
  -8  22   1       45.21       56.51      4.84 o
  -7  22   1        8.76       12.68      2.63 o
  -6  22   1        2.34       -1.28      2.10 o
  -5  22   1       12.43       10.21      2.79 o
  -4  22   1      131.34      132.53      6.52 o
  -3  22   1       10.99       19.01      2.96 o
  -2  22   1        8.65        7.93      2.76 o
  -1  22   1        1.99        2.09      2.42 o
   0  22   1        9.16       14.37      3.08 o
   1  22   1       16.61        9.60      5.13 o
   2  22   1        1.11        2.00      2.54 o
   3  22   1       11.15       18.25      3.22 o
   4  22   1       64.92       67.64      6.84 o
   5  22   1       82.90       81.72      5.70 o
   6  22   1       10.75        9.68      2.81 o
   7  22   1        5.09        5.52      3.42 o
   8  22   1       34.25       51.83      5.89 o
  -8  23   1       24.67       36.34      5.51 o
  -7  23   1       80.21       85.86      6.27 o
  -6  23   1       16.84       14.10      3.08 o
  -5  23   1        2.43        0.49      2.21 o
  -4  23   1       58.34       60.45      3.85 o
  -3  23   1       69.05       62.55      4.97 o
  -2  23   1       33.13       29.68      3.62 o
  -1  23   1        0.65        5.70      2.69 o
   0  23   1       10.00        5.04      4.75 o
   1  23   1       30.32       29.14      7.98 o
   2  23   1        8.88        8.46      3.04 o
   3  23   1        4.35        4.37      2.96 o
   4  23   1       15.39       15.58      3.46 o
   5  23   1       39.12       37.24      5.32 o
   6  23   1        4.41        4.85      2.81 o
   7  23   1       30.05       29.53      4.75 o
  -7  24   1       38.20       41.97      4.54 o
  -6  24   1        0.68        1.09      3.04 o
  -5  24   1        9.17        6.91      3.01 o
  -4  24   1       12.55        9.42      3.08 o
  -3  24   1        0.70       -2.54      2.54 o
  -2  24   1       20.63       13.72      6.84 o
  -1  24   1       29.16       19.97      3.35 o
   0  24   1       31.40       32.51      3.89 o
   1  24   1        1.85        1.03      7.41 o
   2  24   1        0.08       -2.69      2.69 o
   3  24   1        4.86        3.49      3.08 o
   4  24   1        0.95       -0.40      7.41 o
   5  24   1       38.33       45.98      6.08 o
   6  24   1        0.01        0.76      3.80 o
  -5  25   1        0.41       -3.42      3.42 o
  -4  25   1       10.98       10.64      5.32 o
  -3  25   1       34.06       35.77      5.89 o
  -2  25   1        5.78        5.89      3.61 o
  -1  25   1        0.05       -1.71      2.96 o
   0  25   1       19.41       19.76      3.76 o
   1  25   1        3.49        2.73      2.92 o
   2  25   1        9.83        9.31      3.49 o
   3  25   1        7.15        6.39      3.08 o
   4  25   1        5.56        2.11      6.08 o
  -2  26   1        0.80       -0.24      2.92 o
  -1  26   1        8.12       10.64      3.49 o
   0  26   1        1.90        4.01      4.18 o
   1  26   1        0.40       -1.86      2.81 o
   2  26   1        0.17       -2.96      2.96 o
 -15   0   2       64.49       69.54      6.84 o
 -14   0   2       88.68       89.34      5.37 o
 -13   0   2      144.99      147.61      6.99 o
 -12   0   2       22.87       28.04      2.26 o
 -11   0   2      153.43      144.91      5.34 o
 -10   0   2      185.30      194.96      7.30 o
  -9   0   2       17.51       19.32      1.37 o
  -8   0   2      688.32      662.93     15.65 o
  -7   0   2       64.25      143.79      3.98 o
  -6   0   2       51.93       55.28      2.60 o
  -5   0   2     6011.34     6430.00    175.07 o
  -4   0   2      432.88      392.75     11.26 o
  -3   0   2     2513.16     2406.05     57.06 o
  -2   0   2     8255.81     7869.56    184.57 o
  -1   0   2     5280.58     5430.54    148.78 o
   0   0   2      776.75      791.20     30.72 o
   1   0   2    34692.92    34005.17   1029.34 o
   2   0   2     1165.61     1091.72     30.69 o
   3   0   2     1044.85      989.65     37.42 o
   4   0   2     1953.72     1846.30     89.70 o
   5   0   2      134.43      129.80      6.25 o
   6   0   2      297.71      291.60     11.97 o
   7   0   2       27.82       25.75      3.51 o
   8   0   2      689.12      641.49     29.47 o
   9   0   2      505.29      481.70     18.84 o
  10   0   2       27.14       27.74      4.56 o
  11   0   2       69.30       57.76      6.08 o
  12   0   2        1.20        2.66      3.42 o
  13   0   2       71.47       70.69      8.17 o
  14   0   2      116.09      136.69      7.78 o
  15   0   2        9.69        3.80      4.56 o
 -16   1   2       22.60       18.62      4.56 o
 -15   1   2      150.51      175.84      6.87 o
 -14   1   2      110.48      121.36      5.34 o
 -13   1   2        1.22        5.07      2.08 o
 -12   1   2       83.63       79.74      3.17 o
 -11   1   2       95.81       96.45      2.86 o
 -10   1   2        1.30        1.24      0.72 o
  -9   1   2        7.01        6.31      0.76 o
  -8   1   2      494.81      491.14      8.93 o
  -7   1   2     3363.18     3381.69     56.78 o
  -6   1   2      933.02      959.90     16.58 o
  -5   1   2     1235.11     1225.91     23.08 o
  -4   1   2      216.77      262.01      5.32 o
  -3   1   2      144.13      144.59      2.87 o
  -2   1   2      808.81      783.83     13.31 o
  -1   1   2     4572.96     4416.03     79.28 o
   0   1   2    21586.04    21465.51    418.65 o
   1   1   2     1580.52     1460.99     28.67 o
   2   1   2     5522.06     5171.38    123.08 o
   3   1   2      216.07      205.67      5.90 o
   4   1   2      248.76      231.69      6.69 o
   5   1   2       14.48       20.54      2.66 o
   6   1   2      327.40      296.00      8.02 o
   7   1   2        3.99        9.69      1.33 o
   8   1   2     1053.83     1028.68     24.49 o
   9   1   2      283.68      279.12     10.72 o
  10   1   2      196.75      176.06      9.13 o
  11   1   2       85.44       90.01      5.50 o
  12   1   2      122.04      119.18      6.85 o
  13   1   2       63.76       63.85      4.02 o
  14   1   2        0.17        1.63      1.72 o
  15   1   2       75.47       84.57      6.14 o
 -16   2   2        0.60       -1.90      3.42 o
 -15   2   2        0.34       -1.14      2.28 o
 -14   2   2       50.39       48.11      3.20 o
 -13   2   2      266.66      245.99      7.22 o
 -12   2   2       31.15       25.07      1.83 o
 -11   2   2      563.56      576.89     13.12 o
 -10   2   2     1803.45     1770.35     36.35 o
  -9   2   2        4.31        3.48      0.69 o
  -8   2   2       93.90      120.01      2.79 o
  -7   2   2       61.01       70.85      1.83 o
  -6   2   2     1857.57     2044.70     35.54 o
  -5   2   2      110.65      100.06      2.32 o
  -4   2   2     5960.37     5905.18    109.20 o
  -3   2   2       92.00       99.32      1.93 o
  -2   2   2     5678.16     5561.21     92.92 o
  -1   2   2     1243.36     1360.89     25.58 o
   0   2   2     4223.65     4371.00     85.02 o
   1   2   2     4742.95     4843.89     93.86 o
   2   2   2       66.41       70.47      2.51 o
   3   2   2     1559.72     1470.81     31.85 o
   4   2   2      174.44      157.33      4.96 o
   5   2   2      780.36      734.84     17.70 o
   6   2   2     1035.86     1037.80     24.64 o
   7   2   2        1.40        1.26      0.92 o
   8   2   2        1.53       -0.43      1.17 o
   9   2   2      118.90      110.44      4.78 o
  10   2   2      101.18       94.69      4.61 o
  11   2   2       83.38       71.49      4.84 o
  12   2   2       97.80       95.14      7.92 o
  13   2   2      174.01      181.26     11.56 o
  14   2   2       30.55       33.50      3.91 o
  15   2   2       21.73       19.02      3.89 o
 -16   3   2       16.53       18.74      3.35 o
 -15   3   2       80.14       96.76      6.04 o
 -14   3   2        0.39       -1.33      1.88 o
 -13   3   2      175.71      181.41      6.71 o
 -12   3   2      269.59      247.34      7.12 o
 -11   3   2       45.23       51.08      2.41 o
 -10   3   2      340.32      330.63      7.54 o
  -9   3   2      832.40      854.08     15.56 o
  -8   3   2      232.80      201.91      4.24 o
  -7   3   2      734.13      746.83     13.86 o
  -6   3   2     1687.39     1785.95     31.33 o
  -5   3   2      681.64      701.98     12.44 o
  -4   3   2      620.78      669.38     11.86 o
  -3   3   2     1810.13     1845.62     30.03 o
  -2   3   2       20.09       24.92      1.18 o
  -1   3   2     3208.37     3208.21     58.02 o
   0   3   2      426.90      407.18      8.29 o
   1   3   2    13934.96    14046.05    297.68 o
   2   3   2       40.12       46.57      1.58 o
   3   3   2      193.14      174.46      5.40 o
   4   3   2       78.98       78.12      2.79 o
   5   3   2       96.46       87.15      3.41 o
   6   3   2       39.88       37.16      3.21 o
   7   3   2      500.79      491.75     13.40 o
   8   3   2      445.85      414.67     11.68 o
   9   3   2       58.11       54.87      3.23 o
  10   3   2        4.56        4.18      2.15 o
  11   3   2       15.40       19.40      3.08 o
  12   3   2        0.41       -1.36      1.66 o
  13   3   2       32.28       40.31      5.46 o
  14   3   2       92.30       92.67      4.31 o
 -16   4   2       11.77       19.83      3.46 o
 -15   4   2        0.10       -2.15      2.15 o
 -14   4   2       52.37       49.54      4.16 o
 -13   4   2        4.05        3.44      2.10 o
 -12   4   2      369.34      350.86     11.19 o
 -11   4   2      184.36      188.57      5.63 o
 -10   4   2      139.46      164.13      4.09 o
  -9   4   2       74.12       90.05      2.43 o
  -8   4   2      148.61      132.74      4.28 o
  -7   4   2        3.07        1.49      0.49 o
  -6   4   2      346.09      436.93      8.07 o
  -5   4   2      306.70      335.11      6.25 o
  -4   4   2      219.56      205.79      3.68 o
  -3   4   2      779.31      784.09     12.74 o
  -2   4   2       34.84       44.14      1.27 o
  -1   4   2      361.46      367.48      6.77 o
   0   4   2    19481.03    19033.68    330.04 o
   1   4   2      568.24      563.83     12.67 o
   2   4   2     1426.56     1411.06     34.00 o
   3   4   2      706.36      727.85     18.37 o
   4   4   2      747.16      772.56     23.45 o
   5   4   2      190.82      145.10      4.17 o
   6   4   2       32.92       40.85      2.13 o
   7   4   2       86.00       85.33      3.54 o
   8   4   2      360.41      356.45     13.17 o
   9   4   2       34.28       33.00     10.23 o
  10   4   2      337.35      305.91     12.63 o
  11   4   2      138.86      142.92      5.99 o
  12   4   2       53.54       49.13      3.43 o
  13   4   2       21.39       16.09      2.67 o
  14   4   2        0.56        1.65      2.19 o
 -16   5   2       66.76       68.28      5.37 o
 -15   5   2        7.26        3.48      5.13 o
 -14   5   2      214.97      201.26      9.39 o
 -13   5   2        2.10        0.73      3.23 o
 -12   5   2       13.89       15.79      2.54 o
 -11   5   2      670.42      613.81     18.13 o
 -10   5   2       97.95      100.22      2.92 o
  -9   5   2       28.20       40.95      1.53 o
  -8   5   2       99.03       88.78      3.14 o
  -7   5   2      193.04      188.38      3.94 o
  -6   5   2      109.21      112.62      2.50 o
  -5   5   2     3245.60     3752.44     64.88 o
  -4   5   2      569.27      701.81     13.60 o
  -3   5   2        0.18        3.52      0.68 o
  -2   5   2      164.58      170.07      3.71 o
  -1   5   2     2982.67     3132.00     58.61 o
   0   5   2     1434.89     1495.33     27.04 o
   1   5   2     3442.85     3351.49     71.42 o
   2   5   2        0.83        3.00      0.80 o
   3   5   2     1770.75     1749.64     42.39 o
   4   5   2       40.57       40.16      2.03 o
   5   5   2      276.10      276.42      8.28 o
   6   5   2      768.77      727.02     23.82 o
   7   5   2       26.61       19.56      2.13 o
   8   5   2       29.07       30.10      4.17 o
   9   5   2        3.34        3.80      2.00 o
  10   5   2       92.93       92.02      5.54 o
  11   5   2        5.76        5.34      2.15 o
  12   5   2       12.29        7.97      4.93 o
  13   5   2        3.58        3.97      2.09 o
  14   5   2        0.71        0.58      2.04 o
 -16   6   2        9.16        6.61      2.81 o
 -15   6   2       16.05       19.14      3.80 o
 -14   6   2       51.74       49.25      4.43 o
 -13   6   2       18.31       18.05      2.96 o
 -12   6   2        8.53        2.85      3.23 o
 -11   6   2      584.70      494.00     18.41 o
 -10   6   2      769.35      746.83     20.20 o
  -9   6   2       28.40       25.82      1.57 o
  -8   6   2       52.35       60.32      1.77 o
  -7   6   2        9.42        8.88      0.65 o
  -6   6   2       79.82      119.93      2.63 o
  -5   6   2       34.16       31.98      1.59 o
  -4   6   2       38.76       42.12      1.30 o
  -3   6   2      248.63      266.88      5.10 o
  -2   6   2      296.72      320.61      6.57 o
  -1   6   2      224.97      222.94      5.09 o
   0   6   2      840.53      781.33     16.40 o
   1   6   2     7833.96     7963.18    168.15 o
   2   6   2     1004.04     1116.12     27.37 o
   3   6   2      191.29      246.07      6.88 o
   4   6   2        7.04       10.89      1.99 o
   5   6   2        1.77        3.28      1.11 o
   6   6   2     1709.70     1698.14     38.60 o
   7   6   2        5.37        4.48      1.09 o
   8   6   2      376.49      333.92     13.55 o
   9   6   2      151.91      148.44      5.92 o
  10   6   2       31.03       31.47      2.70 o
  11   6   2        5.14        3.80      1.73 o
  12   6   2        1.38       -0.68      2.44 o
  13   6   2        4.01        0.97      2.47 o
  14   6   2        0.96        5.47      3.08 o
 -16   7   2        0.02        3.02      3.08 o
 -15   7   2        6.07        6.12      3.42 o
 -14   7   2        0.02       -0.19      2.47 o
 -13   7   2       71.78       71.05      4.97 o
 -12   7   2       20.59       23.55      4.18 o
 -11   7   2      118.39      136.41      6.85 o
 -10   7   2      227.49      256.08      9.65 o
  -9   7   2       38.24       39.31      2.29 o
  -8   7   2       53.13       56.05      1.98 o
  -7   7   2      353.94      417.33      7.96 o
  -6   7   2       53.80       52.41      1.65 o
  -5   7   2      367.40      362.84      7.47 o
  -4   7   2     1231.74     1293.77     24.70 o
  -3   7   2      793.70      832.48     14.99 o
  -2   7   2      443.33      418.94      7.76 o
  -1   7   2      977.60      907.21     17.45 o
   0   7   2      345.07      309.98      7.02 o
   1   7   2      357.58      390.75      9.85 o
   2   7   2     4302.52     4702.90    110.82 o
   3   7   2       82.62       94.99      3.32 o
   4   7   2        9.22       13.18      1.25 o
   5   7   2      586.54      578.57     16.78 o
   6   7   2      294.57      290.16      7.63 o
   7   7   2       58.74       52.67      2.78 o
   8   7   2      892.37      849.22     21.28 o
   9   7   2        6.06        1.32      1.81 o
  10   7   2       56.59       63.11      5.56 o
  11   7   2       35.89       35.09      3.28 o
  12   7   2        3.44        0.89      1.79 o
  13   7   2       68.59       77.81      4.68 o
  14   7   2        0.59        6.15      3.08 o
 -15   8   2       14.92       20.87      5.70 o
 -14   8   2       99.73      103.75      6.31 o
 -13   8   2       72.20       85.18     10.45 o
 -12   8   2        6.23        7.26      5.51 o
 -11   8   2       98.38       78.13      4.84 o
 -10   8   2       99.27       84.60      4.43 o
  -9   8   2      714.31      668.98     20.05 o
  -8   8   2      341.46      372.04      8.34 o
  -7   8   2      541.89      506.38      9.48 o
  -6   8   2      150.12      194.26      4.42 o
  -5   8   2      743.27      788.29     15.48 o
  -4   8   2      351.21      344.07      7.15 o
  -3   8   2      148.41      154.63      3.27 o
  -2   8   2      228.54      255.49      5.75 o
  -1   8   2       35.40       37.33      1.40 o
   0   8   2      175.08      197.55      4.54 o
   1   8   2       31.63       24.68      2.28 o
   2   8   2     2731.28     2857.07     69.02 o
   3   8   2      429.63      422.43     13.11 o
   4   8   2      184.26      174.05     10.91 o
   5   8   2        5.10        5.01      0.98 o
   6   8   2      226.36      230.77      5.57 o
   7   8   2      280.66      267.03      7.53 o
   8   8   2      708.53      658.09     16.81 o
   9   8   2      365.68      359.98     11.77 o
  10   8   2       31.74       28.54      2.61 o
  11   8   2       23.12       22.65      2.61 o
  12   8   2        0.01       -0.70      1.73 o
  13   8   2        0.75       -0.11      2.66 o
  14   8   2       56.41       76.38      8.36 o
 -15   9   2       19.00       14.71      3.35 o
 -14   9   2       21.45       26.60      3.62 o
 -13   9   2        3.14        3.87      2.27 o
 -12   9   2       85.40       82.82      5.23 o
 -11   9   2        3.53        1.72      1.73 o
 -10   9   2       56.73       45.86      3.36 o
  -9   9   2        6.96        5.17      1.63 o
  -8   9   2      742.58      689.08     20.57 o
  -7   9   2      673.60      734.25     14.56 o
  -6   9   2       87.51       94.34      2.52 o
  -5   9   2      283.95      393.86      8.14 o
  -4   9   2       17.66       23.31      1.09 o
  -3   9   2       21.91       37.03      1.32 o
  -2   9   2      614.97      584.13     11.13 o
  -1   9   2      589.63      645.35     14.72 o
   0   9   2     1206.37     1133.75     25.55 o
   1   9   2      581.23      630.98     15.42 o
   2   9   2       14.66       16.59      1.46 o
   3   9   2       81.23       82.45      3.12 o
   4   9   2       69.98       99.90      3.47 o
   5   9   2      139.89      149.88      4.99 o
   6   9   2      153.82      164.38      8.45 o
   7   9   2       52.28       50.82      4.66 o
   8   9   2       50.96       50.44      3.21 o
   9   9   2       48.65       43.41      3.03 o
  10   9   2        0.39       -0.34      3.30 o
  11   9   2       14.27        6.98      2.09 o
  12   9   2        0.29       -1.24      2.00 o
  13   9   2       33.08       41.57     10.64 o
  14   9   2       16.70        9.50      4.94 o
 -15  10   2        3.16        4.78      6.46 o
 -14  10   2      110.98      119.80      6.99 o
 -13  10   2       24.37       17.00      4.18 o
 -12  10   2      136.44      109.68      6.31 o
 -11  10   2       20.66       26.62      3.22 o
 -10  10   2      124.20      124.10      6.45 o
  -9  10   2      272.34      264.50      9.08 o
  -8  10   2        9.52       15.29      1.48 o
  -7  10   2        3.23        0.05      0.86 o
  -6  10   2      462.39      415.95      8.64 o
  -5  10   2       53.89       53.28      1.95 o
  -4  10   2      131.68      127.64      3.29 o
  -3  10   2      374.46      323.29      6.16 o
  -2  10   2     1041.31     1071.48     22.62 o
  -1  10   2      739.04      785.68     21.06 o
   0  10   2      150.40      195.70      4.64 o
   1  10   2        0.28        0.75      0.85 o
   2  10   2       85.36       72.76      2.43 o
   3  10   2     1428.86     1328.94     29.31 o
   4  10   2      115.07      129.97      4.24 o
   5  10   2     1762.57     1810.85     47.02 o
   6  10   2      257.13      251.12      8.17 o
   7  10   2      240.94      248.90     10.21 o
   8  10   2      517.64      566.05     20.96 o
   9  10   2        4.19        6.51      2.66 o
  10  10   2       42.54       51.33      4.03 o
  11  10   2      134.25      136.01      7.39 o
  12  10   2       23.77       41.63      4.30 o
  13  10   2        5.13        2.66      4.18 o
 -14  11   2       96.27      100.62      6.45 o
 -13  11   2        5.41        4.18      2.42 o
 -12  11   2        0.15        2.85      2.42 o
 -11  11   2        0.18       -0.53      1.90 o
 -10  11   2        3.91        2.28      1.88 o
  -9  11   2       11.54        9.27      2.04 o
  -8  11   2      834.12      764.63     22.87 o
  -7  11   2      185.00      198.54      5.94 o
  -6  11   2       10.07        5.57      1.04 o
  -5  11   2        1.00       -0.80      0.80 o
  -4  11   2        6.06        4.75      0.59 o
  -3  11   2       14.43        8.16      1.06 o
  -2  11   2      246.40      224.53      6.75 o
  -1  11   2        8.20       16.33      1.05 o
   0  11   2      256.65      214.69      5.87 o
   1  11   2     3249.28     3087.77     60.22 o
   2  11   2      594.03      548.96     12.66 o
   3  11   2      564.35      582.60     13.44 o
   4  11   2        3.07        4.97      0.94 o
   5  11   2       63.04       67.15      5.51 o
   6  11   2      378.24      346.21     13.17 o
   7  11   2     1357.99     1291.34     44.74 o
   8  11   2      296.24      292.81     11.82 o
   9  11   2       41.46       45.02      4.94 o
  10  11   2      124.02      123.70      6.72 o
  11  11   2       64.94       89.69      5.91 o
  12  11   2        0.01       -2.27      2.27 o
  13  11   2       36.79       40.28      6.46 o
 -14  12   2        2.52        3.88      3.04 o
 -13  12   2       16.84       14.34      6.46 o
 -12  12   2      229.25      229.29     12.73 o
 -11  12   2       59.54       54.60      5.70 o
 -10  12   2      231.87      223.66      9.81 o
  -9  12   2      350.54      351.29     12.54 o
  -8  12   2     1054.35      987.63     28.89 o
  -7  12   2      833.53      792.07     20.17 o
  -6  12   2      911.27      887.78     29.12 o
  -5  12   2        0.46        0.45      0.87 o
  -4  12   2      841.38      869.90     20.72 o
  -3  12   2       82.91       84.75      2.10 o
  -2  12   2        0.21       -0.18      0.66 o
  -1  12   2      116.54      131.61      4.16 o
   0  12   2      261.33      263.08      6.29 o
   1  12   2      442.56      447.16     10.42 o
   2  12   2      206.30      187.83      5.10 o
   3  12   2      106.92       96.22      3.12 o
   4  12   2       86.18       92.73      4.57 o
   5  12   2      217.01      207.15     15.58 o
   6  12   2      472.12      421.25     15.85 o
   7  12   2      135.48      142.43     11.59 o
   8  12   2       26.61       23.80      2.81 o
   9  12   2      164.13      160.76      7.79 o
  10  12   2       20.06       19.00      3.23 o
  11  12   2       33.65       35.41      3.76 o
  12  12   2       38.16       52.26      8.17 o
  13  12   2       55.66       49.40      7.22 o
 -14  13   2      106.24       98.81      9.50 o
 -13  13   2       20.55       21.90      3.49 o
 -12  13   2       11.08       12.12      4.37 o
 -11  13   2        0.91        1.77      2.00 o
 -10  13   2      313.79      308.51     16.15 o
  -9  13   2      197.24      176.34      8.06 o
  -8  13   2       71.26       56.67      3.80 o
  -7  13   2      894.24      871.73     22.11 o
  -6  13   2      860.72      893.08     22.53 o
  -5  13   2      236.95      238.36      9.04 o
  -4  13   2       42.21       37.48      1.79 o
  -3  13   2        0.06        1.38      0.53 o
  -2  13   2       78.59       80.39      2.94 o
  -1  13   2      811.20      809.35     22.92 o
   0  13   2        0.09        3.21      1.49 o
   1  13   2      815.26      784.32     20.66 o
   2  13   2        0.06       -0.62      0.99 o
   3  13   2       87.28       76.71      4.16 o
   4  13   2        8.14        9.50      1.88 o
   5  13   2       78.25       81.13      4.57 o
   6  13   2      485.79      525.38     24.51 o
   7  13   2      237.74      246.88     10.34 o
   8  13   2        0.54       -0.15      1.90 o
   9  13   2        3.31        4.31      2.00 o
  10  13   2        2.36        1.52      2.15 o
  11  13   2        0.04        1.14      2.42 o
  12  13   2       28.87       40.28      6.46 o
 -13  14   2       13.55       27.59      6.65 o
 -12  14   2       72.52       88.53      5.91 o
 -11  14   2       45.55       39.38      4.03 o
 -10  14   2        0.06        0.79      2.47 o
  -9  14   2       13.58        8.89      3.99 o
  -8  14   2       11.56        8.33      2.10 o
  -7  14   2      296.26      286.90     10.69 o
  -6  14   2      240.90      220.75      6.72 o
  -5  14   2       38.34       30.93      2.22 o
  -4  14   2       85.84       93.62      4.12 o
  -3  14   2     1261.15     1230.93     44.58 o
  -2  14   2      128.97      130.41      5.05 o
  -1  14   2      110.51       94.44      2.88 o
   0  14   2      264.16      276.88      7.58 o
   1  14   2      327.37      353.69     17.45 o
   2  14   2        2.09        0.72      0.99 o
   3  14   2      154.50      148.38      6.58 o
   4  14   2      370.03      367.05     13.84 o
   5  14   2        1.75        0.00      3.80 o
   6  14   2      260.45      257.04     10.61 o
   7  14   2       45.42       54.32      3.89 o
   8  14   2       23.99       17.76      2.81 o
   9  14   2        5.72        4.56      2.15 o
  10  14   2       42.45       43.37      4.37 o
  11  14   2       25.55       34.22      4.03 o
  12  14   2        0.27        1.14      3.80 o
 -13  15   2      271.23      326.06     20.14 o
 -12  15   2       17.93       19.62      3.35 o
 -11  15   2        6.45        4.69      2.37 o
 -10  15   2       11.40        8.74      2.42 o
  -9  15   2       17.90       16.82      2.81 o
  -8  15   2       57.53       54.35      4.03 o
  -7  15   2       25.40       25.93      2.96 o
  -6  15   2      444.88      445.85     12.77 o
  -5  15   2      357.55      359.28      9.55 o
  -4  15   2        2.76        3.76      1.37 o
  -3  15   2     1451.67     1404.88     38.21 o
  -2  15   2       58.07       51.84      2.25 o
  -1  15   2        1.63        2.10      1.01 o
   0  15   2      773.61      768.32     17.18 o
   1  15   2        0.27        1.29      0.76 o
   2  15   2      205.77      232.12      9.27 o
   3  15   2      382.12      329.73     12.63 o
   4  15   2      384.81      361.58     13.84 o
   5  15   2        0.45       -0.31      1.46 o
   6  15   2      126.84      113.54      8.74 o
   7  15   2        4.68        0.29      1.73 o
   8  15   2        9.64        3.01      2.00 o
   9  15   2        0.03        0.23      2.00 o
  10  15   2       29.17       30.23      4.18 o
  11  15   2       51.65       43.84      7.60 o
  12  15   2       15.55       12.16      4.94 o
 -12  16   2        1.64        0.17      2.37 o
 -11  16   2       84.66       97.88      6.18 o
 -10  16   2      101.97       92.01      8.74 o
  -9  16   2        3.19        5.59      2.27 o
  -8  16   2       22.17       20.96      2.96 o
  -7  16   2        0.53       -1.61      1.61 o
  -6  16   2      489.48      476.68     14.90 o
  -5  16   2        0.05        1.90      1.70 o
  -4  16   2       85.74       81.87      3.27 o
  -3  16   2      250.35      252.35     10.76 o
  -2  16   2       74.18       80.82      3.65 o
  -1  16   2       91.28       95.18      3.29 o
   0  16   2       41.21       38.18      1.87 o
   1  16   2      543.49      517.52     18.80 o
   2  16   2        3.49        3.64      1.82 o
   3  16   2      145.81      149.86      6.85 o
   4  16   2       89.33       68.76      7.60 o
   5  16   2      105.64      101.74      6.27 o
   6  16   2        4.48        3.23      1.88 o
   7  16   2       73.29       84.38      6.65 o
   8  16   2       16.00       22.79      3.08 o
   9  16   2       47.72       56.16      4.57 o
  10  16   2        5.46        3.69      4.94 o
  11  16   2       19.74       18.62      4.94 o
 -12  17   2       24.56       27.74      5.70 o
 -11  17   2        3.56        9.95      3.42 o
 -10  17   2        4.79       10.24      2.65 o
  -9  17   2       21.96       21.09      3.22 o
  -8  17   2        1.36       -0.38      1.88 o
  -7  17   2       56.29       56.77      4.16 o
  -6  17   2      293.50      293.93      9.80 o
  -5  17   2       73.30       70.63      3.62 o
  -4  17   2       54.07       55.23      2.65 o
  -3  17   2      973.20      977.87     24.18 o
  -2  17   2       34.45       32.21      2.49 o
  -1  17   2        1.21       -0.09      1.11 o
   0  17   2        0.01        1.03      1.23 o
   1  17   2      276.39      271.34      8.70 o
   2  17   2      211.63      180.37      7.78 o
   3  17   2       65.18       53.84      4.18 o
   4  17   2       97.02       76.50      4.94 o
   5  17   2        6.69        3.80      1.88 o
   6  17   2      119.65      118.11      6.18 o
   7  17   2       16.24       16.68      4.18 o
   8  17   2       17.38       23.76      3.22 o
   9  17   2       31.81       28.73      3.80 o
  10  17   2       51.89       55.71      4.97 o
  11  17   2       21.66       30.40      5.70 o
 -11  18   2        0.51       -2.33      3.42 o
 -10  18   2       36.85       30.48      3.76 o
  -9  18   2       21.49       12.30      2.69 o
  -8  18   2        0.01        0.18      2.00 o
  -7  18   2       36.84       39.07      4.28 o
  -6  18   2       82.14       81.56      4.09 o
  -5  18   2      208.92      221.98      6.69 o
  -4  18   2       13.90       11.79      1.75 o
  -3  18   2      340.91      322.86      8.98 o
  -2  18   2      231.14      225.78      6.45 o
  -1  18   2       62.72       64.27      3.36 o
   0  18   2      110.88      115.21      4.75 o
   1  18   2        0.11        0.65      1.32 o
   2  18   2       21.79       32.91      2.92 o
   3  18   2       92.98       82.11      4.70 o
   4  18   2        7.99        8.55      2.15 o
   5  18   2        0.17        0.03      1.73 o
   6  18   2       23.60       17.04      2.81 o
   7  18   2       60.95       62.46      4.70 o
   8  18   2      102.81       97.84      6.84 o
   9  18   2      112.95      132.74      7.51 o
  10  18   2        0.04        4.18      3.80 o
 -11  19   2        2.79        2.28      3.80 o
 -10  19   2        0.22        1.48      2.37 o
  -9  19   2       17.36       26.50      5.32 o
  -8  19   2       26.87       25.61      3.35 o
  -7  19   2        3.94        3.55      1.76 o
  -6  19   2       25.89       25.05      2.54 o
  -5  19   2        0.05       -0.12      1.37 o
  -4  19   2      171.62      169.35      5.56 o
  -3  19   2       25.14       21.49      2.52 o
  -2  19   2       14.48       15.46      2.63 o
  -1  19   2        0.47       -0.34      2.52 o
   0  19   2        2.64        1.00      1.56 o
   1  19   2      239.52      260.08     10.61 o
   2  19   2       13.20        7.94      2.18 o
   3  19   2        3.22        5.35      2.00 o
   4  19   2       64.52       73.64      4.54 o
   5  19   2        0.66        2.58      3.99 o
   6  19   2       30.31       31.76      4.18 o
   7  19   2        7.71        2.17      2.27 o
   8  19   2       10.21        4.44      2.54 o
   9  19   2        9.44       19.61      3.49 o
 -10  20   2       10.84        8.36      4.18 o
  -9  20   2       10.40        6.21      2.81 o
  -8  20   2        1.99        4.28      1.99 o
  -7  20   2       37.81       46.17      4.25 o
  -6  20   2       27.50       29.55      3.11 o
  -5  20   2        0.76        1.92      1.67 o
  -4  20   2        2.52        2.31      1.56 o
  -3  20   2       24.72       27.22      2.61 o
  -2  20   2       17.75       13.81      2.17 o
  -1  20   2       28.18       29.27      2.51 o
   0  20   2       22.11       23.98      2.39 o
   1  20   2        0.01       -1.73      1.73 o
   2  20   2       51.66       46.74      5.70 o
   3  20   2        2.31        0.00      2.28 o
   4  20   2       14.98       19.64      2.92 o
   5  20   2       28.32       32.37      3.49 o
   6  20   2       54.19       48.06      6.27 o
   7  20   2       46.50       60.37     17.10 o
   8  20   2        0.15        0.22      3.04 o
   9  20   2        0.43        4.18      3.80 o
 -10  21   2        0.10        2.28      3.80 o
  -9  21   2       20.81       21.81      3.07 o
  -8  21   2       81.66       82.66      4.68 o
  -7  21   2        8.91        8.03      2.17 o
  -6  21   2        9.46        8.86      2.17 o
  -5  21   2      110.87      103.68      6.18 o
  -4  21   2      132.97      141.50      5.92 o
  -3  21   2       78.49       75.08      4.02 o
  -2  21   2       28.45       31.09      2.84 o
  -1  21   2       78.56       77.87      4.92 o
   0  21   2        4.60       -0.15      2.74 o
   1  21   2       22.37       28.64      3.35 o
   2  21   2       18.96       26.22      4.94 o
   3  21   2       46.17       27.74      4.94 o
   4  21   2       39.28       31.92      4.94 o
   5  21   2        7.53        3.98      2.27 o
   6  21   2        0.53        0.19      2.42 o
   7  21   2       27.79       31.56      3.76 o
   8  21   2        0.82       -1.82      2.54 o
  -9  22   2       62.97       60.67      5.37 o
  -8  22   2        0.25       -1.89      1.89 o
  -7  22   2        1.84        3.32      2.71 o
  -6  22   2       49.34       50.60      4.43 o
  -5  22   2       22.72       19.51      5.51 o
  -4  22   2       53.05       58.24      4.54 o
  -3  22   2        2.89        1.42      1.95 o
  -2  22   2       70.29       68.32      3.94 o
  -1  22   2        0.03       -3.58      7.03 o
   0  22   2        1.51       -2.28      2.42 o
   1  22   2        0.84       -0.19      2.42 o
   2  22   2        0.61       -0.38      2.42 o
   3  22   2       19.04       14.44      4.56 o
   4  22   2      264.53      255.75     15.96 o
   5  22   2        0.68        4.18      3.80 o
   6  22   2       15.64       12.72      3.08 o
   7  22   2        1.36        3.23      2.69 o
  -8  23   2       38.95       49.78      6.84 o
  -7  23   2        7.93        3.30      5.89 o
  -6  23   2        1.67       -0.42      2.37 o
  -5  23   2       34.29       43.42      7.22 o
  -4  23   2       21.03       16.28      3.19 o
  -3  23   2        6.63        1.55      2.11 o
  -2  23   2       57.81       59.21      4.70 o
  -1  23   2       58.20       61.46      6.08 o
   0  23   2       61.30       67.06      7.03 o
   1  23   2        0.73        0.38      2.42 o
   2  23   2        1.68       -0.80      2.54 o
   3  23   2        9.78        7.22      4.18 o
   4  23   2       67.91       64.98      7.22 o
   5  23   2       16.73       18.24      4.94 o
   6  23   2       28.62       26.22      5.32 o
  -6  24   2       18.78       22.78      4.56 o
  -5  24   2       16.77       27.04      7.60 o
  -4  24   2        0.13       -1.82      2.46 o
  -3  24   2       98.97      111.73      9.88 o
  -2  24   2        0.01       -2.19      2.81 o
  -1  24   2      130.10      129.04      7.26 o
   0  24   2        4.91        1.94      3.23 o
   1  24   2        1.56        0.11      2.81 o
   2  24   2        0.00       -1.98      2.54 o
   3  24   2        3.08        0.76      2.69 o
   4  24   2       36.77       36.86      6.08 o
   5  24   2       14.67       22.42      5.32 o
  -5  25   2       23.94       23.78      5.13 o
  -4  25   2       28.26       22.80      5.70 o
  -3  25   2       43.16       46.74      6.84 o
  -2  25   2       31.35       37.03      6.84 o
  -1  25   2        7.49       10.07      3.22 o
   0  25   2        9.46       13.22      3.49 o
   1  25   2        8.97        4.11      3.08 o
   2  25   2        8.85        3.88      3.19 o
   3  25   2       20.03       13.87      3.49 o
 -16   1   3       29.12       52.06      6.46 o
 -15   1   3        0.41        0.65      2.27 o
 -14   1   3        0.92        2.28      1.67 o
 -13   1   3        8.04        6.74      1.81 o
 -12   1   3      468.55      464.99     12.25 o
 -11   1   3       89.52       82.03      3.18 o
 -10   1   3       91.96       98.51      3.46 o
  -9   1   3        4.61        4.36      0.85 o
  -8   1   3       72.77       56.79      1.83 o
  -7   1   3        0.63        0.85      0.56 o
  -6   1   3        1.22        0.58      0.50 o
  -5   1   3      513.27      601.27     10.43 o
  -4   1   3      554.86      643.95     11.04 o
  -3   1   3      331.57      353.87      6.27 o
  -2   1   3      123.55      106.56      2.31 o
  -1   1   3        7.11       15.46      1.08 o
   0   1   3      111.44      134.60      3.16 o
   1   1   3      562.83      577.44     12.26 o
   2   1   3       14.63       15.72      1.11 o
   3   1   3        1.89        3.25      0.75 o
   4   1   3       20.57       19.70      2.08 o
   5   1   3        0.64       -0.14      1.05 o
   6   1   3      144.59      142.29      4.98 o
   7   1   3       37.80       30.78      2.01 o
   8   1   3      203.19      202.53     13.93 o
   9   1   3      176.07      171.76     19.57 o
  10   1   3       17.17       17.78      2.96 o
  11   1   3        5.45        1.90      2.85 o
  12   1   3       27.21       23.72      3.49 o
  13   1   3        2.26        0.76      3.61 o
  14   1   3        0.07       -0.86      2.54 o
 -16   2   3        7.66        7.98      4.18 o
 -15   2   3        2.10        3.23      2.42 o
 -14   2   3       14.67       14.35      2.17 o
 -13   2   3      303.73      287.00      9.57 o
 -12   2   3       12.25       20.27      1.81 o
 -11   2   3       15.60       14.42      2.02 o
 -10   2   3     2536.79     2431.47     57.86 o
  -9   2   3        1.75        1.53      0.76 o
  -8   2   3      163.16      167.96      3.96 o
  -7   2   3     1559.44     1608.88     30.41 o
  -6   2   3      293.94      369.43      7.53 o
  -5   2   3       43.40       27.92      1.00 o
  -4   2   3      304.18      372.01      7.10 o
  -3   2   3      835.72      779.00     14.25 o
  -2   2   3      129.47      128.89      2.82 o
  -1   2   3        5.35        3.75      0.49 o
   0   2   3      184.55      194.28      4.40 o
   1   2   3      621.89      605.20     15.48 o
   2   2   3      264.60      223.48      5.71 o
   3   2   3      223.98      260.93      6.67 o
   4   2   3      301.04      330.96      8.27 o
   5   2   3       93.19       83.06      3.00 o
   6   2   3      317.44      315.62      8.17 o
   7   2   3      597.78      604.77     15.28 o
   8   2   3      255.53      243.60      8.99 o
   9   2   3       16.74       19.73      3.23 o
  10   2   3        0.70        2.99      2.00 o
  11   2   3        0.00        0.18      3.04 o
  12   2   3       21.80       16.26      3.22 o
  13   2   3        3.34        2.46      3.80 o
  14   2   3       47.33       47.91      4.97 o
 -16   3   3       34.65       43.32      6.08 o
 -15   3   3       94.23       82.62     10.26 o
 -14   3   3       69.78       69.59      4.81 o
 -13   3   3        0.87        1.85      1.60 o
 -12   3   3      278.69      270.07      8.92 o
 -11   3   3       19.37       22.19      1.74 o
 -10   3   3     1591.04     1553.44     37.38 o
  -9   3   3      266.65      272.44      6.23 o
  -8   3   3      466.81      417.76      8.58 o
  -7   3   3        6.07       21.02      1.27 o
  -6   3   3     5031.15     5295.91     98.87 o
  -5   3   3      627.10      633.97     11.46 o
  -4   3   3        0.82        0.52      0.42 o
  -3   3   3     5865.02     6142.85    106.87 o
  -2   3   3      377.25      438.63      8.31 o
  -1   3   3     1675.38     1725.00     33.81 o
   0   3   3     4517.75     4596.02     89.23 o
   1   3   3       85.53      107.52      2.80 o
   2   3   3      104.95      123.34      3.20 o
   3   3   3     1772.77     1709.44     37.42 o
   4   3   3      313.26      311.73      7.72 o
   5   3   3      356.87      363.96      8.53 o
   6   3   3      161.19      158.25      4.46 o
   7   3   3       66.95       63.84      3.16 o
   8   3   3       76.05       70.50      4.16 o
   9   3   3     2049.26     2030.81    171.01 o
  10   3   3      196.99      179.72      8.73 o
  11   3   3        4.27        1.09      2.00 o
  12   3   3       35.79       41.04      4.30 o
  13   3   3       12.28       14.91      2.55 o
  14   3   3       52.41       61.27      5.37 o
 -16   4   3       22.23       32.62      3.89 o
 -15   4   3       44.68       51.28      9.69 o
 -14   4   3        0.68        3.17      4.18 o
 -13   4   3       12.44        7.27      2.47 o
 -12   4   3        3.34        5.27      1.98 o
 -11   4   3       12.46       21.11      2.04 o
 -10   4   3      125.64      125.23      4.07 o
  -9   4   3     1604.29     1581.98     34.14 o
  -8   4   3      562.91      619.56     12.80 o
  -7   4   3       81.22       96.02      2.53 o
  -6   4   3       52.36       73.96      2.07 o
  -5   4   3     1961.47     2230.51     38.75 o
  -4   4   3     4204.24     4278.16     80.17 o
  -3   4   3      619.70      536.39     10.58 o
  -2   4   3      886.81      914.62     16.35 o
  -1   4   3      224.94      206.90      4.10 o
   0   4   3    10198.67    10517.34    203.21 o
   1   4   3       83.94       90.10      2.46 o
   2   4   3     1228.30     1193.12     29.68 o
   3   4   3        0.01       -0.28      0.64 o
   4   4   3       10.63       12.53      0.87 o
   5   4   3      158.23      129.84      4.07 o
   6   4   3        3.88        4.35      1.02 o
   7   4   3       46.77       41.54      2.63 o
   8   4   3        4.13        5.75      1.65 o
   9   4   3      376.89      345.02     11.48 o
  10   4   3       97.00       96.83      4.83 o
  11   4   3        8.42        6.01      1.95 o
  12   4   3       43.93       38.99      3.36 o
  13   4   3        0.95       -1.67      1.89 o
  14   4   3       12.19       12.75      3.46 o
 -16   5   3       19.68       21.93      3.73 o
 -15   5   3       73.53       72.49      5.23 o
 -14   5   3      125.49      126.04      6.99 o
 -13   5   3      334.90      348.50     14.11 o
 -12   5   3        3.53        1.58      1.73 o
 -11   5   3      451.01      402.22     12.42 o
 -10   5   3      482.22      448.74     13.52 o
  -9   5   3       10.81       12.05      1.43 o
  -8   5   3      151.94      187.17      4.52 o
  -7   5   3     1183.15     1111.12     22.22 o
  -6   5   3     2003.72     2069.25     40.54 o
  -5   5   3      522.52      561.70     10.22 o
  -4   5   3       86.02       80.04      1.92 o
  -3   5   3      402.76      448.51      8.94 o
  -2   5   3      771.89      774.57     15.64 o
  -1   5   3        0.06        2.00      0.87 o
   0   5   3     2364.88     2279.22     43.05 o
   1   5   3      178.62      179.32      4.33 o
   2   5   3    13411.43    13690.99    348.02 o
   3   5   3      405.65      363.21      9.89 o
   4   5   3        1.19        1.71      1.16 o
   5   5   3      442.32      449.59     11.50 o
   6   5   3        0.86       -1.28      1.50 o
   7   5   3       56.17       50.86      2.86 o
   8   5   3        0.68        2.66      1.54 o
   9   5   3        1.56       -1.66      2.12 o
  10   5   3       74.20       75.27      4.09 o
  11   5   3       23.15       30.04      3.76 o
  12   5   3        0.75        1.08      1.95 o
  13   5   3       55.02       77.66      4.69 o
 -16   6   3       95.50      122.03      7.52 o
 -15   6   3       96.90      102.80      6.45 o
 -14   6   3       17.39       15.00      3.08 o
 -13   6   3      129.13      122.64      6.72 o
 -12   6   3       88.37       70.32      4.57 o
 -11   6   3       66.10       59.63      5.51 o
 -10   6   3      572.86      587.89     17.32 o
  -9   6   3      275.92      278.09      8.28 o
  -8   6   3      821.10      777.42     16.54 o
  -7   6   3        1.23        1.41      0.55 o
  -6   6   3       83.71      107.09      3.09 o
  -5   6   3     2389.29     2553.89     46.24 o
  -4   6   3       36.87       19.02      0.77 o
  -3   6   3       75.16      106.27      2.75 o
  -2   6   3     1361.28     1342.33     27.87 o
  -1   6   3     3244.41     3217.93     62.73 o
   0   6   3       10.43       10.85      1.15 o
   1   6   3       52.66       78.82      4.12 o
   2   6   3     1228.17     1193.58     35.06 o
   3   6   3       16.81       19.06      3.13 o
   4   6   3      221.96      221.32      6.69 o
   5   6   3        2.36        1.39      0.98 o
   6   6   3     1648.73     1520.64     37.89 o
   7   6   3       16.08       15.09      3.24 o
   8   6   3      136.17      145.19      5.83 o
   9   6   3      554.74      571.67     17.54 o
  10   6   3        1.23        0.57      1.88 o
  11   6   3       13.45       12.59      2.32 o
  12   6   3       51.98       53.26      3.95 o
  13   6   3        1.28        1.81      2.81 o
 -16   7   3       46.57       51.82      6.46 o
 -15   7   3        5.97        9.31      2.96 o
 -14   7   3       56.76       52.04      4.43 o
 -13   7   3       62.26       56.97      4.43 o
 -12   7   3      383.88      377.53     14.91 o
 -11   7   3      208.65      175.00      8.06 o
 -10   7   3       45.42       34.33      3.08 o
  -9   7   3       36.14       33.94      2.15 o
  -8   7   3      353.17      325.37      8.44 o
  -7   7   3      812.77      840.08     16.42 o
  -6   7   3      669.26      741.01     15.90 o
  -5   7   3     1556.51     1650.60     29.19 o
  -4   7   3      211.27      213.33      3.99 o
  -3   7   3       26.88       23.73      1.28 o
  -2   7   3     1705.74     1846.58     37.77 o
  -1   7   3       15.75       18.43      1.36 o
   0   7   3      472.91      422.32     12.53 o
   1   7   3        2.31        0.34      0.71 o
   2   7   3     2037.10     2216.33     54.94 o
   3   7   3      267.91      258.49      7.48 o
   4   7   3      412.81      363.99     10.10 o
   5   7   3       38.51       28.62      2.44 o
   6   7   3       35.85       32.44      2.26 o
   7   7   3      491.50      461.46     14.17 o
   8   7   3     1065.22      970.12     28.08 o
   9   7   3      150.13      139.67      5.80 o
  10   7   3       10.99        8.00      3.05 o
  11   7   3       21.07       25.35      4.09 o
  12   7   3        7.66        9.26      3.17 o
  13   7   3        1.03        0.57      2.85 o
 -15   8   3        9.81       15.07      3.22 o
 -14   8   3        2.54        4.56      2.42 o
 -13   8   3        1.30        3.71      2.27 o
 -12   8   3        7.96        6.64      3.42 o
 -11   8   3       43.26       41.00      4.37 o
 -10   8   3      473.57      417.06     15.85 o
  -9   8   3      108.51      115.22     11.78 o
  -8   8   3      423.83      432.61     11.43 o
  -7   8   3      463.04      434.39     10.03 o
  -6   8   3        2.92        1.99      0.62 o
  -5   8   3      383.48      478.14      9.02 o
  -4   8   3        1.15        1.28      0.72 o
  -3   8   3      387.69      403.01      8.34 o
  -2   8   3      258.32      231.82      5.38 o
  -1   8   3     3871.11     3961.71     77.94 o
   0   8   3      433.34      509.49     10.68 o
   1   8   3      261.60      222.46     10.00 o
   2   8   3      330.56      393.09     10.61 o
   3   8   3       55.21       42.93      2.18 o
   4   8   3       13.04       16.37      1.52 o
   5   8   3      566.55      563.36     15.13 o
   6   8   3      358.00      326.22     10.29 o
   7   8   3        7.92        9.95      1.73 o
   8   8   3       60.91       56.99      3.33 o
   9   8   3        6.23        6.23      1.89 o
  10   8   3       63.79       59.49      3.89 o
  11   8   3        0.09       -2.26      2.26 o
  12   8   3       41.03       39.57      3.50 o
  13   8   3        6.33        1.81      2.81 o
 -15   9   3        8.27        4.47      2.81 o
 -14   9   3       25.45       30.64      3.89 o
 -13   9   3      266.48      275.78     12.16 o
 -12   9   3       63.97       65.39      5.13 o
 -11   9   3      588.86      530.50     20.02 o
 -10   9   3      175.05      156.53      7.39 o
  -9   9   3      814.22      821.66     29.15 o
  -8   9   3      573.09      590.32     19.40 o
  -7   9   3      311.47      313.39      8.15 o
  -6   9   3        1.20       -0.52      0.76 o
  -5   9   3      225.68      240.05      4.94 o
  -4   9   3      421.98      440.84      8.40 o
  -3   9   3       54.16       58.75      1.83 o
  -2   9   3      156.44      160.42      6.16 o
  -1   9   3      289.66      273.73      6.13 o
   0   9   3       99.45      102.72      5.21 o
   1   9   3     1165.95     1233.18     47.64 o
   2   9   3     2225.34     2194.34     61.19 o
   3   9   3       19.18       16.91      1.47 o
   4   9   3       82.31       67.78      3.60 o
   5   9   3       13.20       16.55      2.01 o
   6   9   3       26.60       29.92      2.22 o
   7   9   3      309.82      322.32     10.36 o
   8   9   3       65.15       49.51      5.17 o
   9   9   3       23.55       25.06      2.70 o
  10   9   3       30.26       33.27      4.43 o
  11   9   3        3.99        1.03      1.95 o
  12   9   3       67.42       77.91      4.68 o
  13   9   3       21.10       24.63      4.94 o
 -15  10   3       20.29       27.44      4.00 o
 -14  10   3       28.24       30.62      4.03 o
 -13  10   3       43.40       48.79      4.30 o
 -12  10   3       10.75        4.98      2.47 o
 -11  10   3       28.40       34.10      3.49 o
 -10  10   3        1.62        2.39      1.82 o
  -9  10   3       54.39       45.32      3.61 o
  -8  10   3        5.41        5.40      1.77 o
  -7  10   3       93.93       92.72      3.99 o
  -6  10   3        0.02        0.05      0.63 o
  -5  10   3       34.06       34.08      1.85 o
  -4  10   3      114.79      109.63      2.80 o
  -3  10   3      111.42      100.11      2.44 o
  -2  10   3       97.81       96.13      3.00 o
  -1  10   3      479.53      485.86     14.33 o
   0  10   3      659.48      696.91     16.68 o
   1  10   3      144.17      142.67      7.25 o
   2  10   3       18.64       21.96      2.23 o
   3  10   3        0.54        4.42      1.44 o
   4  10   3       84.06       97.67      8.93 o
   5  10   3      631.26      577.36     17.02 o
   6  10   3      416.80      375.82     10.15 o
   7  10   3        0.33        1.71      1.57 o
   8  10   3       63.89       57.40      3.85 o
   9  10   3        4.86        2.36      1.73 o
  10  10   3        3.74       -0.27      1.73 o
  11  10   3       18.67       18.55      2.77 o
  12  10   3        0.42        3.42      3.80 o
 -14  11   3        6.94       -1.50      4.18 o
 -13  11   3        3.96        5.10      2.54 o
 -12  11   3        7.59        7.47      2.85 o
 -11  11   3       39.11       45.86      4.03 o
 -10  11   3        1.90        3.42      2.00 o
  -9  11   3       33.58       33.93      4.75 o
  -8  11   3      360.14      314.62     12.49 o
  -7  11   3        0.00       -1.50      1.50 o
  -6  11   3       33.64       33.67      2.53 o
  -5  11   3      335.98      342.89      6.81 o
  -4  11   3      157.34      174.69      4.81 o
  -3  11   3      180.55      200.06      4.29 o
  -2  11   3      235.33      221.62      7.27 o
  -1  11   3       39.65       49.49      1.97 o
   0  11   3      257.33      254.08      7.59 o
   1  11   3      333.97      345.37      7.97 o
   2  11   3       11.57       14.34      2.78 o
   3  11   3       16.72       13.72      1.45 o
   4  11   3      227.73      238.94      7.74 o
   5  11   3      212.15      207.57      6.93 o
   6  11   3       36.15       31.17      2.96 o
   7  11   3       14.65       12.72      2.42 o
   8  11   3        8.73        6.69      3.80 o
   9  11   3       87.35       68.28     16.72 o
  10  11   3       38.91       46.77      4.30 o
  11  11   3       16.15       17.54      3.35 o
  12  11   3        1.85       -0.38      3.80 o
 -14  12   3       17.07       10.64      3.22 o
 -13  12   3        7.38       12.39      4.37 o
 -12  12   3       16.12       13.71      2.81 o
 -11  12   3        7.28        7.38      2.54 o
 -10  12   3      249.11      240.35     10.48 o
  -9  12   3       24.19       19.01      2.69 o
  -8  12   3       73.65       79.42      4.84 o
  -7  12   3      117.36      139.50      6.72 o
  -6  12   3        8.24       10.46      1.47 o
  -5  12   3       22.74       24.43      1.42 o
  -4  12   3       14.16       18.93      1.93 o
  -3  12   3      186.17      178.32      4.79 o
  -2  12   3      110.70      104.06      4.94 o
  -1  12   3        1.37        0.89      0.66 o
   0  12   3        1.66        1.45      0.73 o
   1  12   3        4.52        3.78      0.84 o
   2  12   3      300.61      282.82      8.77 o
   3  12   3        0.34        0.61      1.05 o
   4  12   3      110.59      119.33      4.45 o
   5  12   3        1.04        3.36      3.23 o
   6  12   3       62.44       59.67      4.03 o
   7  12   3        1.20        1.71      1.88 o
   8  12   3        0.74        1.52      1.88 o
   9  12   3        4.34        3.71      3.80 o
  10  12   3       13.46       18.24      3.22 o
  11  12   3        6.13       11.02      3.22 o
  12  12   3       40.55       42.94      6.84 o
 -13  13   3        1.52        0.56      3.42 o
 -12  13   3       11.75       10.45      2.69 o
 -11  13   3       34.57       44.96      4.18 o
 -10  13   3       23.13       22.65      3.42 o
  -9  13   3        0.11        0.95      1.88 o
  -8  13   3        3.03        4.18      1.88 o
  -7  13   3       59.48       52.01      3.07 o
  -6  13   3       10.99       15.74      3.17 o
  -5  13   3        0.53       -0.14      0.92 o
  -4  13   3      108.98      115.02      3.40 o
  -3  13   3      956.15      917.28     18.46 o
  -2  13   3      629.96      600.83     15.89 o
  -1  13   3       14.00       16.25      1.11 o
   0  13   3       37.26       34.85      1.47 o
   1  13   3     1166.46     1150.72     39.63 o
   2  13   3      102.91       92.67      3.72 o
   3  13   3       53.59       63.82      2.90 o
   4  13   3        7.07        3.23      3.61 o
   5  13   3      208.48      206.73      8.87 o
   6  13   3       39.24       41.24      3.99 o
   7  13   3       47.89       47.12      3.76 o
   8  13   3        0.63       -1.61      1.61 o
   9  13   3        6.12        1.71      2.47 o
  10  13   3       16.95       19.19      3.22 o
  11  13   3       48.95       46.37      4.57 o
  12  13   3        3.94        3.42      4.18 o
 -13  14   3       46.50       47.66      4.70 o
 -12  14   3       70.20       69.64      5.23 o
 -11  14   3        6.13        9.69      2.69 o
 -10  14   3       10.08       17.64      2.81 o
  -9  14   3      102.23       83.40      5.23 o
  -8  14   3      160.37      141.61      6.99 o
  -7  14   3      165.67      171.02      6.36 o
  -6  14   3        0.95        1.47      2.85 o
  -5  14   3      158.31      142.09      4.24 o
  -4  14   3       51.63       46.89      2.12 o
  -3  14   3      978.16     1010.23     22.31 o
  -2  14   3      322.52      295.72     14.48 o
  -1  14   3      477.80      499.09     11.98 o
   0  14   3      294.69      311.95      7.57 o
   1  14   3      525.61      572.03     20.54 o
   2  14   3      181.58      183.99      6.20 o
   3  14   3       12.34        9.87      3.42 o
   4  14   3      200.41      165.70      7.39 o
   5  14   3       37.21       27.00      2.96 o
   6  14   3        0.16        2.85      1.88 o
   7  14   3      178.68      174.06      8.06 o
   8  14   3        1.54       -2.09      2.09 o
   9  14   3       16.16       18.02      3.08 o
  10  14   3        1.84        6.27      2.69 o
  11  14   3        7.40        6.46      3.80 o
 -13  15   3       31.89       34.20      6.08 o
 -12  15   3        7.59        6.65      2.69 o
 -11  15   3        5.94        7.64      2.54 o
 -10  15   3       42.46       34.35      3.62 o
  -9  15   3      142.04      137.99      7.12 o
  -8  15   3        1.67        2.73      1.67 o
  -7  15   3      708.00      663.35     19.75 o
  -6  15   3       27.60       22.23      2.26 o
  -5  15   3       35.06       27.16      2.33 o
  -4  15   3       28.98       26.36      2.01 o
  -3  15   3      390.54      384.92     11.55 o
  -2  15   3      139.85      134.64      6.04 o
  -1  15   3       62.44       59.12      2.94 o
   0  15   3     1125.61     1146.27     25.04 o
   1  15   3      531.79      563.20     20.28 o
   2  15   3      167.03      173.04      7.51 o
   3  15   3       17.78       22.02      3.04 o
   4  15   3      208.81      207.17      9.69 o
   5  15   3       14.54        8.95      2.00 o
   6  15   3       12.83       10.19      2.42 o
   7  15   3      269.68      268.20     16.72 o
   8  15   3       65.54       61.21      5.89 o
   9  15   3       16.60       20.47      3.23 o
  10  15   3       24.81       33.03      4.16 o
  11  15   3       14.11       17.86      5.32 o
 -12  16   3        5.32        4.78      5.13 o
 -11  16   3       61.64       51.69      4.57 o
 -10  16   3       36.48       26.04      3.49 o
  -9  16   3        0.05       -1.19      2.00 o
  -8  16   3        7.88        7.74      1.89 o
  -7  16   3      442.10      412.79     13.02 o
  -6  16   3       17.06       19.55      3.81 o
  -5  16   3      335.78      327.27     10.53 o
  -4  16   3       73.73       76.13      3.00 o
  -3  16   3       43.88       30.78      2.02 o
  -2  16   3      180.34      191.46      8.53 o
  -1  16   3        3.11        2.45      1.18 o
   0  16   3       30.16       35.42      2.42 o
   1  16   3        1.74        2.33      1.82 o
   2  16   3        0.26       -1.55      1.55 o
   3  16   3       21.69       13.53      2.27 o
   4  16   3      140.22      142.37      6.85 o
   5  16   3        7.28       10.25      2.27 o
   6  16   3       10.32        8.09      2.27 o
   7  16   3       38.31       49.49      9.69 o
   8  16   3        4.97        7.41      2.69 o
   9  16   3      128.30      170.10      8.73 o
  10  16   3       31.19       39.14      6.08 o
 -12  17   3        2.28       10.64      4.56 o
 -11  17   3        0.74        3.00      2.66 o
 -10  17   3        3.42        2.85      2.42 o
  -9  17   3        5.85        3.62      2.29 o
  -8  17   3       94.56       91.59      5.73 o
  -7  17   3        0.05       -0.09      1.67 o
  -6  17   3        4.51        0.27      1.69 o
  -5  17   3      738.58      762.46     22.45 o
  -4  17   3      587.08      566.49     16.40 o
  -3  17   3        8.28        8.39      1.45 o
  -2  17   3        2.70        0.12      1.26 o
  -1  17   3        0.79        0.53      1.32 o
   0  17   3       87.18      104.45      4.73 o
   1  17   3       31.50       30.31      7.03 o
   2  17   3      375.53      376.94     14.50 o
   3  17   3       21.83       11.74      2.27 o
   4  17   3        6.33        1.33      1.88 o
   5  17   3       22.44       19.58      4.75 o
   6  17   3       39.90       47.58      4.03 o
   7  17   3      151.23      171.84      8.33 o
   8  17   3       25.12       29.74      4.94 o
   9  17   3       29.33       34.69      4.03 o
  10  17   3        7.81       11.78      4.56 o
 -11  18   3       10.87       12.35      3.22 o
 -10  18   3        0.10        1.44      1.89 o
  -9  18   3       65.51       64.80      4.08 o
  -8  18   3       62.21       63.80      4.56 o
  -7  18   3       28.69       30.78      3.22 o
  -6  18   3       16.99       17.31      2.19 o
  -5  18   3      287.71      274.99      9.29 o
  -4  18   3       93.67       80.30      4.02 o
  -3  18   3       53.84       58.52      2.84 o
  -2  18   3      223.19      223.34      6.65 o
  -1  18   3       12.50       14.21      1.95 o
   0  18   3       65.70       70.83      4.54 o
   1  18   3        1.05        0.38      3.04 o
   2  18   3       47.33       39.86      3.35 o
   3  18   3       79.10       70.31      4.54 o
   4  18   3        0.03       -0.56      1.73 o
   5  18   3       23.91       25.93      3.08 o
   6  18   3        0.21       -3.04      3.04 o
   7  18   3       66.52       67.71      8.55 o
   8  18   3        6.40        7.64      3.23 o
   9  18   3       32.55       38.07      4.16 o
 -11  19   3        0.00        0.34      6.27 o
 -10  19   3        0.30       -0.45      2.04 o
  -9  19   3       35.97       41.39      3.43 o
  -8  19   3       60.72       66.10      3.95 o
  -7  19   3        1.45        1.05      2.13 o
  -6  19   3       28.97       23.23      2.61 o
  -5  19   3       25.40       19.81      2.39 o
  -4  19   3       58.19       58.37      3.91 o
  -3  19   3       39.57       38.20      2.36 o
  -2  19   3        5.43        2.42      1.91 o
  -1  19   3       11.49        9.87      1.95 o
   0  19   3        8.49        6.71      6.08 o
   1  19   3        2.35        4.56      3.42 o
   2  19   3       25.53       26.22      4.56 o
   3  19   3        2.33        1.33      1.88 o
   4  19   3       10.87       19.42      6.08 o
   5  19   3       29.46       40.48      7.03 o
   6  19   3        0.54       -2.15      2.15 o
   7  19   3       52.00       43.32      4.16 o
   8  19   3       29.58       32.66      7.98 o
   9  19   3       12.50       22.80      5.32 o
 -10  20   3       18.94       18.40      3.62 o
  -9  20   3        8.61        3.60      2.10 o
  -8  20   3       25.86       33.48      4.13 o
  -7  20   3        0.30       -2.34      2.34 o
  -6  20   3       77.85       82.55      4.46 o
  -5  20   3        2.39        1.21      2.04 o
  -4  20   3       16.69       17.89      2.96 o
  -3  20   3        0.02       -1.03      3.74 o
  -2  20   3       98.76      109.43      4.96 o
  -1  20   3        4.59        2.42      1.73 o
   0  20   3       13.77       17.49      6.46 o
   1  20   3        0.13       -3.04      3.04 o
   2  20   3       76.65       63.84      6.46 o
   3  20   3        0.30       -0.76      3.04 o
   4  20   3       15.98        8.74      3.80 o
   5  20   3       30.29       29.66      3.49 o
   6  20   3       67.78       68.60      5.11 o
   7  20   3        9.10       10.74      3.08 o
   8  20   3        0.15        2.09      2.69 o
 -10  21   3        4.56        5.51      5.13 o
  -9  21   3       30.85       40.38      5.70 o
  -8  21   3       66.69       74.81      5.63 o
  -7  21   3       55.35       71.81      4.24 o
  -6  21   3      122.06      130.72      5.85 o
  -5  21   3       32.67       37.94      4.37 o
  -4  21   3        6.19        9.74      4.56 o
  -3  21   3      104.74       99.12      7.03 o
  -2  21   3      185.21      194.64      7.38 o
  -1  21   3       18.39       14.99      2.33 o
   0  21   3        0.93       -2.17      2.17 o
   1  21   3        9.74       -3.04      3.42 o
   2  21   3        3.20        4.18      3.80 o
   3  21   3        0.84       -1.52      3.04 o
   4  21   3       21.60       22.04      4.56 o
   5  21   3       13.54       19.00      4.94 o
   6  21   3        1.37        5.36      2.65 o
   7  21   3       11.60        9.05      3.08 o
  -9  22   3        1.27        2.11      6.08 o
  -8  22   3        0.46       -0.69      2.17 o
  -7  22   3        5.31        2.91      2.99 o
  -6  22   3        4.76        4.94      2.69 o
  -5  22   3       41.70       44.85     13.49 o
  -4  22   3        5.29        5.56      5.70 o
  -3  22   3       38.51       35.20      3.89 o
  -2  22   3        4.64        5.98      2.06 o
  -1  22   3       23.71       28.53      2.85 o
   0  22   3        5.33        5.32      2.96 o
   1  22   3        0.06       -3.04      3.04 o
   2  22   3        1.10       -1.52      3.80 o
   3  22   3        7.87        0.76      3.80 o
   4  22   3        6.95        7.98      3.80 o
   5  22   3        6.64       10.26      4.56 o
   6  22   3        2.53        0.00      3.80 o
  -7  23   3       38.45       34.62      4.30 o
  -6  23   3        0.02       -0.70      2.65 o
  -5  23   3        7.00        4.83      2.74 o
  -4  23   3       23.29       27.62      3.89 o
  -3  23   3        1.87        1.40      2.46 o
  -2  23   3        4.99        7.17      3.04 o
  -1  23   3       18.81       24.70      3.62 o
   0  23   3        0.03       -2.54      2.54 o
   1  23   3        1.16       -1.52      2.69 o
   2  23   3        0.31       -1.52      3.80 o
   3  23   3       15.36       11.02      4.56 o
   4  23   3        7.46        5.70      4.18 o
   5  23   3       49.32       47.50      6.46 o
  -6  24   3      122.02      148.97     21.47 o
  -5  24   3        7.20        4.75      6.65 o
  -4  24   3       40.33       37.14      5.51 o
  -3  24   3       49.11       44.22      8.55 o
  -2  24   3        0.04       -0.76      4.18 o
  -1  24   3        7.90       15.11      3.49 o
   0  24   3        5.91        3.73      3.08 o
   1  24   3       38.15       42.30      4.57 o
   2  24   3       14.94       11.47      5.13 o
   3  24   3       34.94       35.34      6.08 o
  -4  25   3       14.14       13.51      3.46 o
  -3  25   3        8.30       -2.28      4.56 o
  -2  25   3       31.93       34.20      6.08 o
  -1  25   3        4.92       -4.18      4.18 o
   0  25   3       37.12       53.94      4.97 o
   1  25   3        0.89        2.85      3.22 o
 -15   0   4      215.97      197.99     13.30 o
 -14   0   4       60.98       57.00      6.08 o
 -13   0   4       71.33       92.16      5.23 o
 -12   0   4       15.04       17.22      3.80 o
 -11   0   4       80.68       88.48     10.83 o
 -10   0   4      157.69      162.04      7.12 o
  -9   0   4     1367.55     1325.42     45.27 o
  -8   0   4      694.75      688.03     16.40 o
  -7   0   4      722.86      729.10     18.00 o
  -6   0   4       37.42       33.95      1.49 o
  -5   0   4     1143.02     1376.36     35.33 o
  -4   0   4      565.27      503.42     12.55 o
  -3   0   4       26.41       28.01      1.57 o
  -2   0   4     1430.84     1413.59     39.49 o
  -1   0   4       51.02       64.83      2.72 o
   0   0   4       21.74       15.21      1.38 o
   1   0   4     3874.29     3897.43    118.46 o
   2   0   4      928.30      910.76     40.30 o
   3   0   4       29.66       44.26      3.35 o
   4   0   4      814.53      852.00     25.23 o
   5   0   4       13.89       15.50      2.08 o
   6   0   4        0.10        0.45      1.57 o
   7   0   4        7.24        4.28      2.00 o
   8   0   4      890.11      784.83     28.89 o
   9   0   4        4.21        6.18      2.54 o
  10   0   4      184.34      170.42      9.00 o
  11   0   4      274.84      254.71     11.94 o
  12   0   4        1.02        3.34      3.04 o
  13   0   4       23.65       18.73      4.00 o
 -16   1   4       26.24       34.96      5.70 o
 -15   1   4        0.09        3.42      2.42 o
 -14   1   4      153.89      137.62      7.12 o
 -13   1   4       34.87       29.90      2.46 o
 -12   1   4       29.62       36.43      2.69 o
 -11   1   4      734.41      735.89     18.48 o
 -10   1   4        1.50        1.35      1.12 o
  -9   1   4      299.21      291.70      7.93 o
  -8   1   4       12.58       12.48      1.00 o
  -7   1   4      441.12      489.89      9.21 o
  -6   1   4      936.48      966.49     17.82 o
  -5   1   4     2327.89     2360.51     39.72 o
  -4   1   4       65.50       43.91      1.22 o
  -3   1   4     1196.49     1278.94     23.36 o
  -2   1   4      381.05      377.81      7.91 o
  -1   1   4      179.59      223.93      5.04 o
   0   1   4       72.97       72.28      2.16 o
   1   1   4        0.07       -0.26      0.64 o
   2   1   4        4.41        4.62      0.87 o
   3   1   4     3280.13     3474.54     78.39 o
   4   1   4       38.21       22.61      1.54 o
   5   1   4        3.58        3.34      1.18 o
   6   1   4      152.80      143.68      4.68 o
   7   1   4        1.42       -0.48      1.22 o
   8   1   4      244.34      244.29      8.85 o
   9   1   4      152.20      148.61      6.36 o
  10   1   4       31.82       28.35      3.07 o
  11   1   4        6.33        4.67      2.84 o
  12   1   4        7.72        5.26      2.39 o
  13   1   4        0.19        0.81      2.41 o
 -16   2   4        0.19       -0.38      3.80 o
 -15   2   4      109.88      130.35     10.26 o
 -14   2   4      112.21      115.88      5.18 o
 -13   2   4        7.61        9.29      1.89 o
 -12   2   4      151.69      155.19      5.92 o
 -11   2   4      151.72      171.27      5.32 o
 -10   2   4      467.49      459.03     11.92 o
  -9   2   4     3692.76     3518.99     83.22 o
  -8   2   4       17.07       14.28      0.98 o
  -7   2   4     2388.25     2373.49     41.83 o
  -6   2   4       90.61      104.60      2.50 o
  -5   2   4       50.45       62.24      1.97 o
  -4   2   4      269.72      307.62      6.05 o
  -3   2   4       23.47       21.66      0.90 o
  -2   2   4        3.79        5.92      0.70 o
  -1   2   4     2046.83     1931.14     39.84 o
   0   2   4     1089.22     1159.64     23.07 o
   1   2   4      298.75      258.56      5.89 o
   2   2   4      659.26      583.37     16.63 o
   3   2   4      565.02      546.00     16.31 o
   4   2   4        0.96        1.52      0.89 o
   5   2   4       72.79       74.10      2.79 o
   6   2   4       60.04       59.56      2.86 o
   7   2   4      168.84      146.20      5.75 o
   8   2   4       28.91       21.25      3.66 o
   9   2   4       21.40       24.14      6.86 o
  10   2   4       98.55      110.46      5.48 o
  11   2   4        0.35        0.15      2.72 o
  12   2   4        7.40        5.73      2.39 o
  13   2   4        8.33        6.24      2.81 o
 -16   3   4       78.43       79.80      8.36 o
 -15   3   4       16.45       17.05      3.08 o
 -14   3   4        0.07       -1.47      2.00 o
 -13   3   4        0.48        1.39      1.50 o
 -12   3   4       43.55       42.12      2.76 o
 -11   3   4      804.05      793.80     22.96 o
 -10   3   4        4.75        1.62      1.12 o
  -9   3   4       15.08       13.77      1.38 o
  -8   3   4      595.18      627.56     12.87 o
  -7   3   4      351.87      332.40      6.53 o
  -6   3   4       14.55       15.65      0.87 o
  -5   3   4       52.41       70.18      2.07 o
  -4   3   4      248.48      213.09      4.38 o
  -3   3   4      204.56      280.08      5.58 o
  -2   3   4     1693.59     1819.96     35.80 o
  -1   3   4      610.82      602.19     12.41 o
   0   3   4       30.85       36.29      1.44 o
   1   3   4      633.01      739.86     15.20 o
   2   3   4        9.33       12.60      1.10 o
   3   3   4      654.91      682.56     14.37 o
   4   3   4      254.49      234.79      5.75 o
   5   3   4      133.18      114.89      3.59 o
   6   3   4        1.12       -0.72      1.12 o
   7   3   4      449.73      429.83     12.26 o
   8   3   4      144.26      146.70      7.52 o
   9   3   4      238.74      220.72      8.34 o
  10   3   4        0.13        1.12      1.79 o
  11   3   4       18.85       14.23      2.63 o
  12   3   4        3.26        1.08      2.65 o
  13   3   4       13.85       11.42      3.19 o
 -16   4   4       44.49       54.34      7.22 o
 -15   4   4        3.49        0.02      2.27 o
 -14   4   4       66.69       66.39      7.41 o
 -13   4   4        1.42       -2.09      2.47 o
 -12   4   4      205.92      219.89      7.67 o
 -11   4   4      428.76      401.51     12.50 o
 -10   4   4       48.53       49.65      2.84 o
  -9   4   4      657.25      640.20     16.00 o
  -8   4   4      997.29     1030.52     20.56 o
  -7   4   4       18.73       24.31      1.13 o
  -6   4   4      706.85      781.20     14.24 o
  -5   4   4       57.96       43.26      1.56 o
  -4   4   4      456.91      480.69      9.68 o
  -3   4   4      575.17      545.02     10.12 o
  -2   4   4      416.14      408.03      8.24 o
  -1   4   4      596.66      592.94     12.23 o
   0   4   4     1000.53     1024.99     20.69 o
   1   4   4     3042.49     3321.91     67.86 o
   2   4   4      181.06      196.36      5.84 o
   3   4   4     1103.18     1151.68     23.36 o
   4   4   4      178.42      169.70      4.42 o
   5   4   4       64.37       63.74      3.75 o
   6   4   4       38.74       42.46      2.58 o
   7   4   4      271.33      255.30      8.39 o
   8   4   4      197.39      190.32      7.81 o
   9   4   4      101.92       89.36      4.60 o
  10   4   4       23.38       24.99      3.52 o
  11   4   4       80.21       79.03      6.09 o
  12   4   4       10.83        7.98      2.96 o
  13   4   4        2.68       -2.30      2.81 o
 -16   5   4        2.73        8.00      3.08 o
 -15   5   4       10.36        7.78      2.81 o
 -14   5   4        8.86        7.47      3.23 o
 -13   5   4       75.36       76.35      4.97 o
 -12   5   4      150.45      149.62      5.83 o
 -11   5   4      445.61      422.23     13.02 o
 -10   5   4     1221.75     1219.19     34.45 o
  -9   5   4      311.08      299.27      9.50 o
  -8   5   4      217.69      239.45      5.41 o
  -7   5   4       31.91       47.74      1.55 o
  -6   5   4      105.06      100.60      2.76 o
  -5   5   4       62.30       56.64      2.21 o
  -4   5   4     1554.68     1573.49     30.01 o
  -3   5   4        0.97        0.87      0.58 o
  -2   5   4      145.60      134.84      3.16 o
  -1   5   4      218.98      191.21      4.28 o
   0   5   4      387.43      398.67      8.62 o
   1   5   4      349.82      346.76      8.01 o
   2   5   4      588.44      570.84     17.37 o
   3   5   4      681.70      732.64     17.02 o
   4   5   4        1.93        4.94      1.33 o
   5   5   4        1.25        4.72      1.34 o
   6   5   4        9.46       10.92      1.99 o
   7   5   4       26.96       24.47      2.40 o
   8   5   4      820.41      839.66     24.86 o
   9   5   4       43.62       43.34      3.21 o
  10   5   4       29.66       27.02      2.77 o
  11   5   4       40.43       36.71      9.69 o
  12   5   4        0.85        3.42      2.69 o
 -16   6   4        0.27        0.52      2.81 o
 -15   6   4        0.12       -2.26      2.27 o
 -14   6   4        0.12        4.58      2.85 o
 -13   6   4        3.79        3.80      2.15 o
 -12   6   4      139.39      140.26      7.60 o
 -11   6   4       44.29       36.46      2.61 o
 -10   6   4      101.99       97.56      4.23 o
  -9   6   4      436.69      380.25     11.69 o
  -8   6   4        4.61        6.13      1.19 o
  -7   6   4      227.10      196.65      4.84 o
  -6   6   4      407.06      399.30      8.33 o
  -5   6   4        4.02       13.40      1.09 o
  -4   6   4       90.48      105.77      2.77 o
  -3   6   4        7.78       12.70      0.95 o
  -2   6   4      593.86      655.16     12.01 o
  -1   6   4     2551.36     2700.27     51.00 o
   0   6   4      256.62      249.18      5.53 o
   1   6   4     1241.47     1294.97     24.90 o
   2   6   4      292.49      258.16      7.34 o
   3   6   4       60.85       74.91      2.89 o
   4   6   4      284.69      299.22      8.80 o
   5   6   4      149.44      129.92      4.82 o
   6   6   4       32.87       27.41      2.28 o
   7   6   4      333.38      324.23     10.75 o
   8   6   4      299.86      310.17     10.53 o
   9   6   4      108.05      105.21      5.04 o
  10   6   4        0.52        0.76      2.28 o
  11   6   4        0.11       -0.76      2.27 o
  12   6   4        6.97        8.16      4.18 o
 -16   7   4        2.44        1.14      3.42 o
 -15   7   4        8.62        6.77      4.94 o
 -14   7   4      137.86      148.16      9.50 o
 -13   7   4        4.69        8.92      2.54 o
 -12   7   4       84.59       85.89      5.23 o
 -11   7   4      191.68      155.57      7.39 o
 -10   7   4        0.86       -0.40      1.23 o
  -9   7   4       61.11       47.23      2.68 o
  -8   7   4        0.15        0.38      1.00 o
  -7   7   4      116.95      104.26      3.16 o
  -6   7   4       89.71       76.43      2.43 o
  -5   7   4      121.70      111.14      3.10 o
  -4   7   4      143.39      175.12      4.32 o
  -3   7   4        0.02       -0.25      0.62 o
  -2   7   4      228.61      270.22      6.15 o
  -1   7   4      111.45      107.03      2.99 o
   0   7   4      200.32      227.18      5.37 o
   1   7   4     2675.36     2728.90     55.92 o
   2   7   4        4.08        3.49      1.90 o
   3   7   4        6.67        5.91      1.17 o
   4   7   4        2.96        3.86      1.40 o
   5   7   4       73.02       77.77      3.56 o
   6   7   4       10.27       10.33      1.67 o
   7   7   4       45.34       40.78      2.84 o
   8   7   4        0.38       -0.12      1.60 o
   9   7   4       45.49       43.85      4.16 o
  10   7   4        2.04        0.62      4.18 o
  11   7   4       18.19       27.57      3.89 o
  12   7   4       34.80       32.25      4.30 o
 -15   8   4       48.98       51.58      4.84 o
 -14   8   4        2.63        4.26      3.04 o
 -13   8   4        0.01       -1.82      2.00 o
 -12   8   4        0.03       -0.15      4.37 o
 -11   8   4       19.84       26.18      3.08 o
 -10   8   4       52.24       54.14      3.89 o
  -9   8   4       16.79       23.90      2.01 o
  -8   8   4     1449.68     1441.00     34.91 o
  -7   8   4       13.70        9.67      1.84 o
  -6   8   4       36.86       45.78      1.84 o
  -5   8   4      120.28       92.46      2.98 o
  -4   8   4      559.36      564.76     11.84 o
  -3   8   4      133.33      103.29      2.95 o
  -2   8   4      418.81      391.78      8.52 o
  -1   8   4       71.76       73.41      2.38 o
   0   8   4     1209.79     1201.27     27.22 o
   1   8   4     1568.65     1665.32     44.29 o
   2   8   4      169.93      223.04      8.07 o
   3   8   4      427.25      416.40     11.47 o
   4   8   4      417.34      409.06     12.05 o
   5   8   4       60.85       41.82      2.61 o
   6   8   4        1.02        0.09      1.34 o
   7   8   4        3.58       -0.03      1.60 o
   8   8   4       63.91       54.92      4.43 o
   9   8   4       63.17       61.02      4.97 o
  10   8   4        1.50        0.09      2.27 o
  11   8   4       21.06       20.22      2.84 o
  12   8   4        1.30       -0.97      3.61 o
 -15   9   4       10.42        8.17      2.96 o
 -14   9   4       11.56        7.03      2.96 o
 -13   9   4      113.71      125.17      7.12 o
 -12   9   4       85.24       77.75      5.23 o
 -11   9   4      324.41      263.97     11.28 o
 -10   9   4       22.39       23.74     10.64 o
  -9   9   4       92.85       70.30      4.43 o
  -8   9   4       76.51       70.01      3.68 o
  -7   9   4        7.85        6.19      1.11 o
  -6   9   4      420.29      383.87      8.80 o
  -5   9   4       34.68       30.51      1.54 o
  -4   9   4      114.98      121.25      3.37 o
  -3   9   4      150.91      151.39      4.18 o
  -2   9   4      879.36      871.10     19.52 o
  -1   9   4      209.78      223.87      5.39 o
   0   9   4       75.78       70.39      2.63 o
   1   9   4        0.62        1.80      0.83 o
   2   9   4      131.62      125.15      5.88 o
   3   9   4      227.23      230.19      7.42 o
   4   9   4      105.55      104.64      4.29 o
   5   9   4       14.52       10.92      1.60 o
   6   9   4      313.87      316.89     10.36 o
   7   9   4       26.66       25.69      5.89 o
   8   9   4        8.29        0.57      3.23 o
   9   9   4       61.41       61.21      4.81 o
  10   9   4       11.20       13.49      2.39 o
  11   9   4       14.41       14.71      2.70 o
  12   9   4        0.12       -0.13      2.81 o
 -15  10   4       86.73       99.19      9.50 o
 -14  10   4      339.64      404.00     25.08 o
 -13  10   4       61.89       60.02      6.46 o
 -12  10   4        3.99        3.31      4.94 o
 -11  10   4      141.51      130.39      6.85 o
 -10  10   4        0.90        1.49      2.85 o
  -9  10   4       18.14       12.05      2.09 o
  -8  10   4      564.83      533.45     19.37 o
  -7  10   4      425.22      387.08     10.25 o
  -6  10   4       57.85       53.35      2.24 o
  -5  10   4        0.30        1.51      0.83 o
  -4  10   4      526.84      540.24     10.90 o
  -3  10   4       93.20       82.07      3.59 o
  -2  10   4      317.46      286.02      7.43 o
  -1  10   4       42.10       43.64      1.87 o
   0  10   4      391.00      378.23     14.88 o
   1  10   4      115.08      125.60      4.73 o
   2  10   4        0.18        0.93      1.28 o
   3  10   4       25.20       33.88      2.29 o
   4  10   4        4.23        4.66      1.59 o
   5  10   4      147.67      116.32      4.82 o
   6  10   4      325.82      332.27     13.57 o
   7  10   4       94.12       91.76      9.69 o
   8  10   4       36.00       23.79      3.29 o
   9  10   4       22.92       30.68      4.05 o
  10  10   4       14.24       16.20      3.17 o
  11  10   4        2.32        3.40      2.81 o
 -14  11   4       53.17       62.28      5.23 o
 -13  11   4       57.58       50.93     10.26 o
 -12  11   4      167.18      156.12      7.92 o
 -11  11   4       90.17       82.89      8.36 o
 -10  11   4      262.80      241.20     10.48 o
  -9  11   4       84.43       67.65      4.21 o
  -8  11   4       41.66       45.60      2.87 o
  -7  11   4      159.94      127.05      5.58 o
  -6  11   4       23.92       30.23      1.75 o
  -5  11   4      195.36      176.36      5.41 o
  -4  11   4      483.28      500.25     10.50 o
  -3  11   4       84.41      100.47      2.87 o
  -2  11   4      170.07      160.07      4.33 o
  -1  11   4      160.08      179.23      7.86 o
   0  11   4       14.50        9.14      1.29 o
   1  11   4        0.03        0.40      2.24 o
   2  11   4      526.04      550.95     16.51 o
   3  11   4      195.59      208.97      8.59 o
   4  11   4      193.86      194.63      8.19 o
   5  11   4      428.98      418.86     16.38 o
   6  11   4       80.98       59.95      4.54 o
   7  11   4      190.30      182.45      8.86 o
   8  11   4        1.67        2.54      1.89 o
   9  11   4        6.41        5.40      3.60 o
  10  11   4        7.52        6.19      3.07 o
  11  11   4        0.42        4.94      4.18 o
 -14  12   4        4.99        1.52      3.61 o
 -13  12   4       55.26       52.20      4.84 o
 -12  12   4       32.75       29.60      5.13 o
 -11  12   4       82.85       65.33      9.69 o
 -10  12   4      142.74      153.92      6.14 o
  -9  12   4      276.99      234.39      8.11 o
  -8  12   4        0.48       -1.20      1.20 o
  -7  12   4      324.63      343.09     10.97 o
  -6  12   4       86.59       79.10      3.47 o
  -5  12   4       76.66       70.69      2.61 o
  -4  12   4        7.23       11.48      1.25 o
  -3  12   4      116.96      115.05      3.87 o
  -2  12   4      821.81      791.36     15.94 o
  -1  12   4      580.94      595.56     12.26 o
   0  12   4        0.04        1.67      1.00 o
   1  12   4      335.49      358.05     13.90 o
   2  12   4        0.20        2.31      1.55 o
   3  12   4       55.11       52.65      3.46 o
   4  12   4       14.71        7.60      6.46 o
   5  12   4        4.80        3.61      2.85 o
   6  12   4        1.89       -1.61      1.61 o
   7  12   4        4.32        2.47      2.15 o
   8  12   4       16.20       22.23      3.22 o
   9  12   4       66.38       80.27      5.64 o
  10  12   4       23.72       18.73      3.62 o
  11  12   4        3.02        7.60      4.56 o
 -13  13   4       35.18       37.44      4.75 o
 -12  13   4        0.81       -1.43      2.28 o
 -11  13   4       35.27       37.77      3.89 o
 -10  13   4      237.19      243.30      8.62 o
  -9  13   4      167.33      154.65      6.14 o
  -8  13   4       19.94        9.11      1.89 o
  -7  13   4        1.54        1.50      1.38 o
  -6  13   4       35.13       39.65      2.63 o
  -5  13   4        3.99        0.81      1.25 o
  -4  13   4      195.69      191.21      5.91 o
  -3  13   4      703.16      706.91     20.88 o
  -2  13   4      480.39      479.02     13.88 o
  -1  13   4      211.19      222.82      6.85 o
   0  13   4       42.64       46.87      3.13 o
   1  13   4      283.11      289.15      8.10 o
   2  13   4      479.49      452.13     13.60 o
   3  13   4      222.57      198.99      8.46 o
   4  13   4       53.99       49.27     11.02 o
   5  13   4       42.39       49.03      3.76 o
   6  13   4        8.57       14.56      2.69 o
   7  13   4       55.31       68.62      4.84 o
   8  13   4       42.30       39.04      3.89 o
   9  13   4        3.33        3.04      2.42 o
  10  13   4      125.80      163.27     11.21 o
  11  13   4        4.07        5.32      4.18 o
 -13  14   4       32.87       26.68      3.89 o
 -12  14   4       66.81       65.32      5.23 o
 -11  14   4       37.00       37.22      3.12 o
 -10  14   4        5.45        7.09      1.95 o
  -9  14   4       17.02       14.05      2.19 o
  -8  14   4       95.91       98.03      4.61 o
  -7  14   4       39.03       45.45      4.26 o
  -6  14   4       88.48       83.71      4.17 o
  -5  14   4      115.43      103.75      4.25 o
  -4  14   4       35.80       42.44      2.40 o
  -3  14   4        2.22        3.61      1.20 o
  -2  14   4      678.12      664.54     16.82 o
  -1  14   4       69.64       72.83      3.03 o
   0  14   4       72.29       77.15      3.08 o
   1  14   4       72.68       75.52      3.73 o
   2  14   4       38.04       32.45      2.92 o
   3  14   4        3.27        0.29      1.71 o
   4  14   4        6.45        5.90      2.66 o
   5  14   4       25.22       25.43      5.89 o
   6  14   4       75.39       74.53      4.84 o
   7  14   4        6.20        7.79      2.42 o
   8  14   4       33.52       31.82      3.62 o
   9  14   4        3.37        2.56      2.54 o
  10  14   4       60.55       65.74      7.60 o
 -12  15   4        9.00        7.05      2.46 o
 -11  15   4       26.72       24.36      2.77 o
 -10  15   4       17.45       13.10      2.41 o
  -9  15   4      138.95      127.11      8.29 o
  -8  15   4        0.06        0.68      1.54 o
  -7  15   4       41.15       42.86      3.74 o
  -6  15   4      482.29      469.98     14.55 o
  -5  15   4      126.16      114.69      5.93 o
  -4  15   4     1159.10     1118.66     27.97 o
  -3  15   4       92.69       84.33      4.61 o
  -2  15   4      195.19      190.16      5.89 o
  -1  15   4       53.76       54.76      2.65 o
   0  15   4        8.83       11.27      2.25 o
   1  15   4       68.28       73.66      4.92 o
   2  15   4       42.03       41.48      3.19 o
   3  15   4        4.77       12.88      2.27 o
   4  15   4       25.74       26.60      2.96 o
   5  15   4        1.05        0.33      2.00 o
   6  15   4       63.16       64.95      4.57 o
   7  15   4        0.15        0.38      2.15 o
   8  15   4        0.04       -1.90      2.15 o
   9  15   4        0.14       -1.72      2.54 o
  10  15   4       28.75       19.76      5.32 o
 -13  16   4       79.08       86.26      7.98 o
 -12  16   4        1.12        0.76      3.61 o
 -11  16   4        6.91        4.41      2.11 o
 -10  16   4        1.48        2.53      2.21 o
  -9  16   4        0.78        0.98      2.01 o
  -8  16   4       35.28       39.14      3.14 o
  -7  16   4      105.10      105.79      4.97 o
  -6  16   4       99.97       82.14      4.49 o
  -5  16   4      113.78      120.71      5.19 o
  -4  16   4        1.42        3.30      1.67 o
  -3  16   4        0.35        1.20      1.78 o
  -2  16   4       22.89       24.84      3.61 o
  -1  16   4        2.49        3.06      1.37 o
   0  16   4        6.60        8.88      2.54 o
   1  16   4       26.52       27.53      2.43 o
   2  16   4      277.81      261.67     10.74 o
   3  16   4       17.62       14.93      2.54 o
   4  16   4       58.79       74.42      8.55 o
   5  16   4       48.01       46.54      3.89 o
   6  16   4       14.51       10.06      2.54 o
   7  16   4        0.91        0.38      2.28 o
   8  16   4        0.12        0.95      2.47 o
   9  16   4        8.28       15.01      3.49 o
 -12  17   4        2.38        0.00      4.18 o
 -11  17   4       81.57       86.08      4.82 o
 -10  17   4       83.04       77.57      4.46 o
  -9  17   4        2.60        2.91      1.97 o
  -8  17   4        0.92        0.91      1.94 o
  -7  17   4       13.86       13.18      2.33 o
  -6  17   4       43.92       36.10      3.58 o
  -5  17   4      117.46      122.96      5.26 o
  -4  17   4        9.99        7.59      2.04 o
  -3  17   4       19.97       24.96      2.41 o
  -2  17   4       59.53       55.69      3.21 o
  -1  17   4       57.51       53.72      4.16 o
   0  17   4        1.63        0.83      5.32 o
   1  17   4        4.10        2.21      2.27 o
   2  17   4       53.69       61.88      3.69 o
   3  17   4       99.82       83.05      5.08 o
   4  17   4        7.47        7.22      2.37 o
   5  17   4        0.34       -1.14      1.88 o
   6  17   4        5.33       10.86      3.23 o
   7  17   4      139.36      158.81      8.19 o
   8  17   4       65.32       74.55      5.37 o
   9  17   4       10.23       12.16      4.56 o
 -12  18   4        5.89       16.72      4.94 o
 -11  18   4       16.03       11.35      3.19 o
 -10  18   4        0.50       -0.48      1.95 o
  -9  18   4       63.41       68.16      4.16 o
  -8  18   4       57.60       49.03      3.50 o
  -7  18   4        6.23        7.59      2.11 o
  -6  18   4       99.08      107.38      5.12 o
  -5  18   4       65.88       77.53      6.81 o
  -4  18   4        7.21        7.91      1.95 o
  -3  18   4        1.60        1.96      1.65 o
  -2  18   4       12.53       13.48      3.09 o
  -1  18   4        5.77        3.24      5.32 o
   0  18   4        8.27        7.98      3.80 o
   1  18   4      264.21      267.23     11.67 o
   2  18   4        0.78        0.98      3.42 o
   3  18   4       21.78       25.46      4.56 o
   4  18   4        0.04        0.00      2.15 o
   5  18   4       25.18       32.46      3.49 o
   6  18   4       36.37       41.33      4.03 o
   7  18   4        2.29       -0.84      2.47 o
   8  18   4        0.00       -2.42      2.42 o
 -11  19   4        0.72        1.14      3.80 o
 -10  19   4        7.09        4.42      5.70 o
  -9  19   4        1.20        0.56      3.89 o
  -8  19   4        0.00        0.76      1.97 o
  -7  19   4      236.69      245.09      9.49 o
  -6  19   4        9.48        5.35      2.11 o
  -5  19   4      100.84      100.60      8.44 o
  -4  19   4       49.11       56.01      3.43 o
  -3  19   4       76.77       74.67      4.97 o
  -2  19   4       79.90       80.19      5.08 o
  -1  19   4        5.48        0.00      4.18 o
   0  19   4        0.05        2.28      3.42 o
   1  19   4       59.30       65.74      6.84 o
   2  19   4       13.52       11.02      4.18 o
   3  19   4        0.33        0.00      3.42 o
   4  19   4        5.75       10.64      4.18 o
   5  19   4        3.88        4.66      2.54 o
   6  19   4        2.62        3.10      2.54 o
   7  19   4       25.06       33.86     11.21 o
 -10  20   4        0.09        1.92      2.65 o
  -9  20   4        7.53        9.90      3.23 o
  -8  20   4        2.80       -2.04      2.04 o
  -7  20   4        2.28        0.67      1.95 o
  -6  20   4      399.35      408.83     13.31 o
  -5  20   4        1.94        2.25      2.00 o
  -4  20   4       22.30       20.95      3.35 o
  -3  20   4       34.41       39.12      4.94 o
  -2  20   4       16.59       11.16      3.99 o
  -1  20   4       17.69       17.05      3.08 o
   0  20   4       65.43       82.08      7.60 o
   1  20   4        9.02        8.36      4.18 o
   2  20   4       24.05       17.86      4.56 o
   3  20   4       90.07      107.17      9.12 o
   4  20   4        0.36        0.76      3.42 o
   5  20   4       22.46       19.76      4.94 o
   6  20   4       33.46       29.80      3.89 o
  -9  21   4       22.26       24.48      3.89 o
  -8  21   4        2.01        4.14      2.32 o
  -7  21   4        7.14        5.90      2.26 o
  -6  21   4        0.16       -0.56      2.00 o
  -5  21   4       12.62       10.05      3.80 o
  -4  21   4       60.84       52.93     10.07 o
  -3  21   4        5.48        6.27      2.69 o
  -2  21   4        4.44       -0.72      2.37 o
  -1  21   4        9.00        7.71      2.66 o
   0  21   4       27.46       29.26      5.32 o
   1  21   4       87.33       93.48      8.74 o
   2  21   4        6.91       -0.76      3.42 o
   3  21   4        1.32        4.94      3.42 o
   4  21   4        8.18       17.48      4.94 o
   5  21   4        5.65        7.60      4.56 o
   6  21   4       38.41       30.78      6.08 o
  -8  22   4       24.18       27.65      4.03 o
  -7  22   4       35.92       35.46     13.49 o
  -6  22   4       17.93       11.64      3.61 o
  -5  22   4       25.66       18.66      3.62 o
  -4  22   4        2.03        0.42      2.37 o
  -3  22   4       54.34       47.51      4.43 o
  -2  22   4        1.24        2.28      4.75 o
  -1  22   4       47.40       56.66      4.54 o
   0  22   4       29.51       24.32      4.94 o
   1  22   4        0.24       -3.42      3.42 o
   2  22   4       10.69       10.26      4.56 o
   3  22   4       12.81        6.46      4.56 o
   4  22   4        5.45        1.90      4.18 o
  -7  23   4        1.93       -3.80      3.80 o
  -6  23   4        4.99        0.14      2.92 o
  -5  23   4        4.00        0.62      2.92 o
  -4  23   4       11.83        6.72      6.65 o
  -3  23   4      105.20      132.90      7.65 o
  -2  23   4        0.60        1.60      2.53 o
  -1  23   4        0.21       -0.78      2.46 o
   0  23   4        6.56        6.08      4.94 o
   1  23   4       28.26       20.90      5.32 o
   2  23   4        0.24       -0.76      4.18 o
   3  23   4       10.03        6.84      4.56 o
  -4  24   4        1.49        0.51      2.66 o
  -3  24   4        0.27       -1.18      2.85 o
  -2  24   4      124.06      136.41      7.78 o
  -1  24   4       55.68       71.06      7.98 o
   0  24   4        2.56        0.38      4.56 o
   1  24   4        3.90        9.31      3.22 o
 -16   1   5        2.64        3.04      3.80 o
 -15   1   5      210.54      226.13     10.48 o
 -14   1   5       56.05       48.41      4.16 o
 -13   1   5        4.66        1.75      2.28 o
 -12   1   5        4.23        2.66      1.61 o
 -11   1   5       86.44       77.66      3.22 o
 -10   1   5     2118.88     2004.48     48.02 o
  -9   1   5      282.93      283.77      7.83 o
  -8   1   5      103.32       99.59      3.45 o
  -7   1   5       84.30       67.83      2.47 o
  -6   1   5       12.11        9.08      0.98 o
  -5   1   5      289.89      259.48      5.37 o
  -4   1   5      168.17      169.40      4.06 o
  -3   1   5     2054.76     2218.68     43.58 o
  -2   1   5       25.72       33.82      1.46 o
  -1   1   5      111.18      128.15      3.37 o
   0   1   5       51.23       56.04      3.11 o
   1   1   5      142.37      140.09      4.60 o
   2   1   5       23.98       31.10      1.77 o
   3   1   5      316.16      332.03      9.99 o
   4   1   5      344.19      346.88      8.34 o
   5   1   5       14.79       16.42      1.83 o
   6   1   5       87.29       80.63      3.64 o
   7   1   5      106.83      110.09      4.59 o
   8   1   5      187.15      198.52      8.11 o
   9   1   5      242.29      247.90      8.17 o
  10   1   5        0.11       -0.46      1.85 o
  11   1   5        5.10        5.36      1.99 o
  12   1   5        0.21       -1.89      1.89 o
 -16   2   5        6.76        9.88      4.56 o
 -15   2   5        4.79       -1.14      3.42 o
 -14   2   5        0.94       -0.61      3.42 o
 -13   2   5      120.97      130.55      5.48 o
 -12   2   5       46.40       47.47      3.06 o
 -11   2   5       99.02      104.96      4.60 o
 -10   2   5       16.00       17.81      1.69 o
  -9   2   5       13.51       10.28      1.81 o
  -8   2   5     1087.03      984.58     24.03 o
  -7   2   5      180.50      163.46      3.99 o
  -6   2   5      675.89      683.02     13.01 o
  -5   2   5      116.54      123.08      2.89 o
  -4   2   5       52.73       50.22      1.60 o
  -3   2   5      816.29      847.00     17.16 o
  -2   2   5      170.44      200.89      4.79 o
  -1   2   5       76.09       75.35      3.14 o
   0   2   5        7.09        9.03      1.02 o
   1   2   5        5.32        2.33      0.89 o
   2   2   5      337.55      296.55     10.22 o
   3   2   5      243.97      230.64      7.65 o
   4   2   5       15.94       13.39      1.88 o
   5   2   5       22.06       15.58      1.72 o
   6   2   5       38.77       34.69      2.55 o
   7   2   5       19.75       15.79      2.11 o
   8   2   5      115.67      114.81      4.82 o
   9   2   5      130.40      138.47      5.60 o
  10   2   5       39.98       38.50      3.57 o
  11   2   5        1.87       -0.44      1.89 o
  12   2   5        3.20       -1.29      1.89 o
 -16   3   5        1.49        6.08      4.18 o
 -15   3   5        3.89        1.52      3.42 o
 -14   3   5       26.74       24.66      3.80 o
 -13   3   5       26.78       26.14      2.54 o
 -12   3   5      131.65      124.19      5.18 o
 -11   3   5      135.72      135.13      5.52 o
 -10   3   5      129.58      115.68      4.82 o
  -9   3   5       38.78       43.40      2.91 o
  -8   3   5      349.87      333.44      7.87 o
  -7   3   5        2.51        1.21      0.71 o
  -6   3   5       80.66       86.07      2.51 o
  -5   3   5      195.73      202.06      4.79 o
  -4   3   5      113.49       94.64      2.42 o
  -3   3   5        0.04        0.33      0.65 o
  -2   3   5     2653.62     2722.22     53.31 o
  -1   3   5        5.17        6.17      0.89 o
   0   3   5      578.84      584.25     12.28 o
   1   3   5       27.23       30.02      1.57 o
   2   3   5      490.58      522.08     15.67 o
   3   3   5       96.58       90.13      3.00 o
   4   3   5      455.25      457.33     12.23 o
   5   3   5      135.17      130.74      4.49 o
   6   3   5      371.31      342.54     11.40 o
   7   3   5       19.15       20.40      2.22 o
   8   3   5      139.98      137.34      5.31 o
   9   3   5        5.67        1.34      1.69 o
  10   3   5      147.42      143.66     10.31 o
  11   3   5        4.71        4.67      2.12 o
  12   3   5        0.04       -2.37      2.37 o
 -16   4   5       27.33       36.10      6.08 o
 -15   4   5       52.50       73.72      7.98 o
 -14   4   5      223.32      236.34     10.61 o
 -13   4   5      114.99      113.39      5.02 o
 -12   4   5       70.17       73.89      3.80 o
 -11   4   5        7.01        8.20      1.65 o
 -10   4   5      101.88       89.27      4.20 o
  -9   4   5      130.37      119.76      4.82 o
  -8   4   5       41.53       27.30      1.51 o
  -7   4   5      405.02      401.22      9.92 o
  -6   4   5      218.21      199.22      4.83 o
  -5   4   5      123.46      141.91      3.57 o
  -4   4   5      714.45      721.42     13.66 o
  -3   4   5       48.81       42.66      1.63 o
  -2   4   5       77.82       75.92      2.43 o
  -1   4   5      106.35      101.46      2.92 o
   0   4   5      226.97      238.43      6.60 o
   1   4   5       26.07       34.70      1.68 o
   2   4   5     1977.89     1954.72     57.55 o
   3   4   5       28.84       33.43      2.04 o
   4   4   5        9.21        8.39      1.59 o
   5   4   5      326.51      327.35     12.75 o
   6   4   5        0.10       -0.88      1.27 o
   7   4   5      115.13      116.37      4.72 o
   8   4   5       16.29       18.28      2.22 o
   9   4   5        0.65       -0.75      1.65 o
  10   4   5      135.99      129.23      5.50 o
  11   4   5       12.01       12.91      2.85 o
 -16   5   5      171.39      204.45     14.82 o
 -15   5   5       13.49       16.57      3.35 o
 -14   5   5        2.14        0.42      5.70 o
 -13   5   5        6.68        9.59      3.80 o
 -12   5   5       16.59       17.14      2.17 o
 -11   5   5      123.84      115.15      4.82 o
 -10   5   5      221.71      207.78      7.23 o
  -9   5   5       15.50       20.23      1.68 o
  -8   5   5      408.38      402.41     10.59 o
  -7   5   5      206.19      189.24      5.25 o
  -6   5   5        5.42        5.56      0.91 o
  -5   5   5       47.37       43.65      1.73 o
  -4   5   5       57.33       51.44      1.88 o
  -3   5   5       13.38       19.35      1.43 o
  -2   5   5      151.78      154.24      3.93 o
  -1   5   5      657.51      641.60     13.38 o
   0   5   5      174.23      187.06      5.87 o
   1   5   5       21.90       21.19      1.58 o
   2   5   5      142.67      147.42      4.39 o
   3   5   5        5.52       12.22      1.53 o
   4   5   5       43.30       40.65      2.35 o
   5   5   5      152.17      153.75      5.20 o
   6   5   5       11.08        9.04      1.69 o
   7   5   5       22.34       18.22      2.15 o
   8   5   5        4.16        3.07      1.72 o
   9   5   5        5.65        6.80      1.99 o
  10   5   5      100.12      101.59     10.54 o
  11   5   5       14.16       11.90      3.64 o
 -15   6   5        5.07        2.10      2.54 o
 -14   6   5      123.72      143.73      7.79 o
 -13   6   5       91.93       93.47      5.77 o
 -12   6   5       51.52       61.09      4.57 o
 -11   6   5        0.47        0.76      1.45 o
 -10   6   5        1.85       -0.67      1.90 o
  -9   6   5       85.69       85.39      3.32 o
  -8   6   5        5.76        3.43      1.22 o
  -7   6   5      313.81      316.77      8.17 o
  -6   6   5      726.77      716.11     15.47 o
  -5   6   5        1.38        4.23      0.95 o
  -4   6   5        4.23        1.34      0.75 o
  -3   6   5        1.90        1.53      0.65 o
  -2   6   5      254.07      258.44      5.75 o
  -1   6   5        6.17        7.69      0.91 o
   0   6   5        4.55        5.58      0.98 o
   1   6   5      128.56      128.26      3.53 o
   2   6   5      188.10      185.18      5.39 o
   3   6   5      227.65      204.28      6.12 o
   4   6   5       19.61       16.01      1.76 o
   5   6   5       61.47       58.57      3.07 o
   6   6   5      202.55      198.60      6.59 o
   7   6   5      167.28      169.84      6.05 o
   8   6   5       62.01       58.96      6.64 o
   9   6   5       72.79       68.12      5.38 o
  10   6   5        0.86       -1.95      1.95 o
  11   6   5       62.59       67.55      4.85 o
 -15   7   5       25.03       24.79      3.73 o
 -14   7   5       26.07       31.56      8.36 o
 -13   7   5       42.20       46.13      4.16 o
 -12   7   5        6.56        5.19      2.27 o
 -11   7   5      169.42      155.68      7.65 o
 -10   7   5       28.10       32.55      2.06 o
  -9   7   5       46.91       37.32      2.66 o
  -8   7   5     1141.20     1049.31     25.79 o
  -7   7   5        0.32        0.43      1.00 o
  -6   7   5        0.01        1.46      0.93 o
  -5   7   5      168.34      172.21      4.42 o
  -4   7   5       99.55      104.54      3.03 o
  -3   7   5      132.44      129.37      4.69 o
  -2   7   5       65.94       68.19      2.23 o
  -1   7   5      576.95      598.44     12.14 o
   0   7   5       43.23       41.89      2.21 o
   1   7   5        1.34        0.07      1.05 o
   2   7   5      328.12      344.28     17.99 o
   3   7   5       89.49       82.01      3.34 o
   4   7   5      129.49      125.21      4.54 o
   5   7   5      277.67      275.14      8.24 o
   6   7   5        2.10        1.42      1.50 o
   7   7   5      246.29      229.46      7.44 o
   8   7   5      134.84      136.08      5.98 o
   9   7   5       39.48       36.73      7.22 o
  10   7   5        4.39        3.02      2.54 o
  11   7   5       12.89       16.56      6.46 o
 -15   8   5       25.27       27.36      3.89 o
 -14   8   5       27.33       24.03      4.75 o
 -13   8   5        3.36        1.56      3.04 o
 -12   8   5      224.62      199.81      9.27 o
 -11   8   5       43.67       35.65      4.94 o
 -10   8   5       83.89       73.94      4.17 o
  -9   8   5       24.38       18.71      1.74 o
  -8   8   5        6.31        9.38      1.37 o
  -7   8   5     1132.43     1081.49     26.55 o
  -6   8   5       19.15       16.85      1.46 o
  -5   8   5     1208.42     1219.07     26.78 o
  -4   8   5       32.60       41.45      1.97 o
  -3   8   5      137.20      137.08      4.08 o
  -2   8   5      871.78      839.61     19.83 o
  -1   8   5       42.58       45.91      2.16 o
   0   8   5      116.79      116.29      3.54 o
   1   8   5      643.10      651.00     19.95 o
   2   8   5      293.42      289.16      8.25 o
   3   8   5      102.61      113.02      4.20 o
   4   8   5      103.48      109.35      5.79 o
   5   8   5        6.75        5.13      1.48 o
   6   8   5        0.00        0.33      2.19 o
   7   8   5       29.31       27.92      4.34 o
   8   8   5       57.20       60.57      4.97 o
   9   8   5        0.19        2.88      2.54 o
  10   8   5       17.30        9.22      7.79 o
  11   8   5        6.51       12.73      3.49 o
 -15   9   5       11.69       15.96      4.94 o
 -14   9   5       14.06       16.17      3.35 o
 -13   9   5       23.80       26.13      3.62 o
 -12   9   5       75.75       74.65      5.23 o
 -11   9   5      119.70      106.87      6.04 o
 -10   9   5      309.34      281.66      9.50 o
  -9   9   5      251.05      259.66      8.77 o
  -8   9   5      212.59      182.96      5.59 o
  -7   9   5      441.10      437.64     11.49 o
  -6   9   5       29.09       29.61      1.79 o
  -5   9   5      114.96      129.78      3.94 o
  -4   9   5      917.23      877.49     19.62 o
  -3   9   5      148.99      148.52      4.28 o
  -2   9   5      122.67      117.86      3.97 o
  -1   9   5      641.61      630.37     16.01 o
   0   9   5      786.13      795.56     20.00 o
   1   9   5      509.09      503.83     13.25 o
   2   9   5      319.79      334.18      9.34 o
   3   9   5      506.54      464.14     12.53 o
   4   9   5       14.65       12.65      2.52 o
   5   9   5       11.65       11.29      1.79 o
   6   9   5        0.44       -1.05      1.70 o
   7   9   5        7.61        7.40      2.54 o
   8   9   5        4.70        1.90      3.42 o
   9   9   5        1.08       -1.32      2.54 o
  10   9   5        7.83       10.26      3.22 o
  11   9   5       12.93       11.21      3.49 o
 -14  10   5       17.45       19.90      7.98 o
 -13  10   5       38.64       47.50      4.75 o
 -12  10   5        0.33       -1.71      1.88 o
 -11  10   5      322.66      325.68     10.82 o
 -10  10   5       28.49       38.12      2.74 o
  -9  10   5       36.82       39.67      2.80 o
  -8  10   5      443.40      387.29     12.20 o
  -7  10   5       47.59       45.82      2.35 o
  -6  10   5       17.57       17.76      1.81 o
  -5  10   5       77.07       68.32      2.68 o
  -4  10   5       65.90       68.32      2.66 o
  -3  10   5      311.80      304.58      7.56 o
  -2  10   5      308.38      300.28      7.43 o
  -1  10   5     1246.02     1162.77     32.98 o
   0  10   5       93.77       84.58      4.00 o
   1  10   5       18.69       17.45      1.80 o
   2  10   5     1074.85     1047.34     26.12 o
   3  10   5       30.35       30.72      2.33 o
   4  10   5        3.05        4.55      2.25 o
   5  10   5       13.95       18.09      2.01 o
   6  10   5       18.80       20.36      3.22 o
   7  10   5        3.04        2.17      2.27 o
   8  10   5       39.62       32.54      4.00 o
   9  10   5        1.94        0.96      3.80 o
  10  10   5       14.50       13.36      3.99 o
 -14  11   5        0.14        2.47      2.69 o
 -13  11   5       38.76       44.28      4.56 o
 -12  11   5        0.34       -1.90      2.15 o
 -11  11   5        0.20        1.65      1.76 o
 -10  11   5       34.46       29.58      3.03 o
  -9  11   5        5.62        4.09      1.67 o
  -8  11   5      149.51      127.80      6.33 o
  -7  11   5      108.06      111.19      4.75 o
  -6  11   5       64.38       58.95      2.69 o
  -5  11   5      244.29      210.23      5.72 o
  -4  11   5      393.23      380.08      9.24 o
  -3  11   5      392.01      396.40     12.18 o
  -2  11   5      232.04      229.47      9.34 o
  -1  11   5      530.71      558.80     16.74 o
   0  11   5       49.02       50.62      3.03 o
   1  11   5      300.48      295.17      9.70 o
   2  11   5      258.99      249.82      8.68 o
   3  11   5       52.64       60.73      3.07 o
   4  11   5        7.00        5.05      1.49 o
   5  11   5       17.38       15.93      2.44 o
   6  11   5       25.81       33.05      6.27 o
   7  11   5        0.50       -3.52      3.80 o
   8  11   5        0.07        0.29      4.75 o
   9  11   5        1.40       -1.43      2.17 o
  10  11   5        5.83        6.84      3.22 o
 -13  12   5        0.54       -1.71      2.42 o
 -12  12   5        0.41       -0.38      2.42 o
 -11  12   5        0.00       -1.45      1.45 o
 -10  12   5        4.55        7.07      4.44 o
  -9  12   5      116.20      100.31      4.82 o
  -8  12   5       13.47        9.39      1.97 o
  -7  12   5      397.76      382.41     12.13 o
  -6  12   5      390.05      365.20     11.55 o
  -5  12   5       18.21       16.49      1.58 o
  -4  12   5       38.14       40.27      3.20 o
  -3  12   5      186.61      197.79      6.86 o
  -2  12   5      182.49      176.64      5.60 o
  -1  12   5       23.85       31.61      2.48 o
   0  12   5        4.69        0.01      1.54 o
   1  12   5      188.99      199.27      7.14 o
   2  12   5       31.10       34.91      2.78 o
   3  12   5        1.40        2.29      1.58 o
   4  12   5       72.22       42.93      4.20 o
   5  12   5       19.67       19.94      3.37 o
   6  12   5       24.55       23.56      4.56 o
   7  12   5        6.83        1.33      1.84 o
   8  12   5       10.59       11.95      6.65 o
   9  12   5        0.34        1.71      2.69 o
  10  12   5        4.57        7.60      4.94 o
 -13  13   5        8.02        5.52      2.81 o
 -12  13   5      168.16      160.87      6.71 o
 -11  13   5        5.13       -0.30      1.90 o
 -10  13   5      171.04      147.45      6.21 o
  -9  13   5      150.32      150.14      6.14 o
  -8  13   5        0.03        1.55      2.69 o
  -7  13   5       16.00       11.06      1.97 o
  -6  13   5        0.05       -1.62      1.77 o
  -5  13   5      533.03      517.30     14.59 o
  -4  13   5      148.38      154.18      5.08 o
  -3  13   5      352.79      360.00      9.88 o
  -2  13   5       22.76       27.06      2.03 o
  -1  13   5       23.35       18.26      2.17 o
   0  13   5      407.12      424.23     13.30 o
   1  13   5       52.60       45.23      3.03 o
   2  13   5        9.58       11.63      2.11 o
   3  13   5      136.61      140.59      7.57 o
   4  13   5       10.42        7.82      2.74 o
   5  13   5       20.40       23.36      2.62 o
   6  13   5        2.40        4.45      2.27 o
   7  13   5        6.76        8.59      3.99 o
   8  13   5        0.04        1.44      2.37 o
   9  13   5        7.39        2.66      3.80 o
 -12  14   5       98.92      103.55      5.27 o
 -11  14   5       21.46       25.24      2.77 o
 -10  14   5        1.51       -2.10      3.09 o
  -9  14   5       72.47       82.25      4.29 o
  -8  14   5       55.81       49.95      3.36 o
  -7  14   5       19.92       16.51      2.24 o
  -6  14   5       35.05       33.54      2.63 o
  -5  14   5       90.58       93.69      4.39 o
  -4  14   5       28.80       21.43      2.33 o
  -3  14   5      168.87      172.35      5.56 o
  -2  14   5        1.18        1.63      1.29 o
  -1  14   5       16.72       13.66      2.04 o
   0  14   5        7.57        4.73      1.92 o
   1  14   5       41.06       44.35      2.58 o
   2  14   5       23.04       27.84      2.52 o
   3  14   5        0.06        2.36      1.77 o
   4  14   5       19.94       15.82      6.15 o
   5  14   5      120.05      129.91      5.92 o
   6  14   5        5.71        4.56      3.23 o
   7  14   5        7.27        5.24      2.54 o
   8  14   5       15.77       29.06      3.76 o
   9  14   5       19.92       15.96      5.32 o
 -12  15   5       69.72       78.96      4.91 o
 -11  15   5       27.04       21.46      2.77 o
 -10  15   5      123.91      118.21      6.53 o
  -9  15   5       48.04       56.60      3.65 o
  -8  15   5       16.55       12.42      2.26 o
  -7  15   5        7.40        6.52      2.49 o
  -6  15   5       83.24       83.42      4.31 o
  -5  15   5      155.11      138.59      5.70 o
  -4  15   5      110.17       92.79      4.46 o
  -3  15   5        3.17       -0.11      1.54 o
  -2  15   5        5.44        0.08      1.34 o
  -1  15   5      125.67      136.24      5.54 o
   0  15   5       16.24       13.23      3.39 o
   1  15   5      446.41      472.72     18.39 o
   2  15   5       18.60       20.19      2.40 o
   3  15   5        0.17       -0.97      1.58 o
   4  15   5        3.50        0.66      1.81 o
   5  15   5       93.61      105.00      5.39 o
   6  15   5        6.93        8.66      4.75 o
   7  15   5       28.86       29.77      4.94 o
   8  15   5       20.78       23.67      3.62 o
 -12  16   5       52.32       57.38      6.84 o
 -11  16   5        1.41        2.46      4.16 o
 -10  16   5       87.05       81.29      4.45 o
  -9  16   5       38.72       39.79      3.29 o
  -8  16   5       19.74       20.62      2.84 o
  -7  16   5        0.84        3.54      1.82 o
  -6  16   5       66.42       74.00      3.95 o
  -5  16   5      150.14      153.98      7.45 o
  -4  16   5        0.49       -1.51      2.42 o
  -3  16   5       88.11       82.40      4.17 o
  -2  16   5       23.87       20.96      2.39 o
  -1  16   5       81.25       68.43      5.82 o
   0  16   5       15.28       16.12      2.92 o
   1  16   5       57.65       72.16      9.31 o
   2  16   5       25.04       22.90      4.56 o
   3  16   5       52.15       68.55      4.80 o
   4  16   5       22.00       31.21      3.33 o
   5  16   5       26.42       23.79      2.93 o
   6  16   5        7.08        2.09      2.42 o
   7  16   5       20.38       26.61      3.76 o
   8  16   5        0.05       -3.42      3.42 o
 -12  17   5       11.25        6.08      4.56 o
 -11  17   5        2.83        2.03      2.81 o
 -10  17   5       46.16       47.94      3.65 o
  -9  17   5       13.36        6.47      4.03 o
  -8  17   5       19.62       20.98      3.96 o
  -7  17   5        2.14        2.30      2.15 o
  -6  17   5       72.86       73.20      5.59 o
  -5  17   5        0.45       -0.13      2.03 o
  -4  17   5       77.16       79.20      4.17 o
  -3  17   5        7.23        3.67      1.76 o
  -2  17   5       25.78       25.53      2.88 o
  -1  17   5       12.46       10.64      4.18 o
   0  17   5       27.88       19.73      3.23 o
   1  17   5        6.09        3.99      2.69 o
   2  17   5       21.09       27.72      7.41 o
   3  17   5        0.30       -2.24      2.24 o
   4  17   5       13.60       19.32      3.51 o
   5  17   5        3.84        0.15      2.14 o
   6  17   5       32.39       38.93      4.16 o
   7  17   5        7.36       10.64      2.96 o
 -11  18   5        0.03       -3.80      3.80 o
 -10  18   5        7.12        9.00      3.08 o
  -9  18   5        2.68        1.21      2.13 o
  -8  18   5        1.59        3.39      2.86 o
  -7  18   5        1.08        0.98      2.56 o
  -6  18   5        0.25        4.73      1.95 o
  -5  18   5       23.02       25.28      3.99 o
  -4  18   5      207.87      208.25      7.82 o
  -3  18   5       21.50       19.75      2.55 o
  -2  18   5       41.76       35.56      3.76 o
  -1  18   5       16.21       14.06      4.18 o
   0  18   5       79.04       70.68      7.22 o
   1  18   5      100.40      108.31      9.12 o
   2  18   5        0.01       -2.46      2.46 o
   3  18   5        2.12        1.83      5.89 o
   4  18   5       78.41       83.86      6.30 o
   5  18   5        6.90        5.85      3.17 o
   6  18   5        1.30        3.34      2.54 o
 -10  19   5       13.88       16.71      3.62 o
  -9  19   5       46.73       51.75      4.70 o
  -8  19   5       94.93       86.51      4.75 o
  -7  19   5       35.76       36.84      3.29 o
  -6  19   5       60.35       70.85      4.31 o
  -5  19   5      300.38      301.15     10.46 o
  -4  19   5        2.68        1.77      2.84 o
  -3  19   5       41.28       44.29      4.16 o
  -2  19   5        6.68        6.66      4.94 o
  -1  19   5        4.27        2.66      3.80 o
   0  19   5      297.02      268.67     16.72 o
   1  19   5       51.07       77.90      7.98 o
   2  19   5        9.32        6.46      4.18 o
   3  19   5        0.21       -0.60      2.74 o
   4  19   5        1.60        4.45      3.19 o
   5  19   5        6.09        6.96      3.29 o
   6  19   5        2.86        5.13      3.37 o
  -9  20   5        0.07        2.78      3.08 o
  -8  20   5        3.94        4.75      2.96 o
  -7  20   5        8.88       11.86      3.33 o
  -6  20   5       30.82       36.27      3.36 o
  -5  20   5        3.08        1.90      2.42 o
  -4  20   5       78.33       85.77      5.64 o
  -3  20   5        2.00       -1.90      3.23 o
  -2  20   5        0.75       -0.08      5.70 o
  -1  20   5       54.02       46.74      6.08 o
   0  20   5       15.98       20.52      4.94 o
   1  20   5        5.68        6.84      3.80 o
   2  20   5       19.85       19.38      4.94 o
   3  20   5        7.87        6.46      4.18 o
   4  20   5        3.74       -0.51      3.09 o
   5  20   5        0.50        0.89      3.37 o
  -8  21   5       17.83       18.06      3.49 o
  -7  21   5        0.01       -3.35      5.51 o
  -6  21   5       73.14       80.87      9.50 o
  -5  21   5       97.62       97.36     13.11 o
  -4  21   5       50.68       49.49      4.70 o
  -3  21   5        3.30        1.24      2.85 o
  -2  21   5        0.00        2.86      2.54 o
  -1  21   5       38.19       42.94      6.46 o
   0  21   5        4.66        4.56      4.18 o
   1  21   5       17.01       14.44      4.94 o
   2  21   5        0.61       -3.42      3.42 o
   3  21   5       25.69       20.90      5.32 o
   4  21   5        6.15        9.12      4.94 o
  -7  22   5        0.88       -3.80      3.80 o
  -6  22   5        0.18        5.70      4.94 o
  -5  22   5       92.92       95.99      6.45 o
  -4  22   5       60.42       64.85      7.03 o
  -3  22   5        3.42        1.92      4.37 o
  -2  22   5       24.89       32.52      4.00 o
  -1  22   5      113.90      142.13     11.78 o
   0  22   5       15.73       22.80      5.70 o
   1  22   5        1.84        4.56      4.18 o
   2  22   5        0.00        1.90      4.18 o
  -4  23   5       24.64       17.86      5.32 o
  -3  23   5        5.37        4.92      3.19 o
  -2  23   5       44.86       61.56      7.60 o
  -1  23   5        0.23       -4.18      4.18 o
   0  23   5       16.41       18.24      5.32 o
 -15   0   6        4.93        5.32      3.80 o
 -14   0   6        7.42        5.32      3.80 o
 -13   0   6      201.02      180.13     12.16 o
 -12   0   6      205.72      223.83     14.06 o
 -11   0   6      152.03      143.60      6.85 o
 -10   0   6      171.03      137.69      6.58 o
  -9   0   6     3901.22     3676.01    141.18 o
  -8   0   6       66.32       57.79      3.73 o
  -7   0   6       12.21       10.81      2.00 o
  -6   0   6       36.77       42.21      3.96 o
  -5   0   6       28.32       30.00      2.08 o
  -4   0   6     1252.08     1275.02     36.13 o
  -3   0   6     1452.40     1573.10     44.66 o
  -2   0   6      162.26      156.43      5.79 o
  -1   0   6      172.25      183.30      6.70 o
   0   0   6      113.40      113.16      4.87 o
   1   0   6       38.73       41.01      2.80 o
   2   0   6       69.34       93.40      6.86 o
   3   0   6      762.31      785.56     28.62 o
   4   0   6      592.59      566.04     21.36 o
   5   0   6       80.49       77.16      5.23 o
   6   0   6      149.29      148.05      7.78 o
   7   0   6       10.04        8.25      2.81 o
   8   0   6        1.74       -0.72      3.04 o
   9   0   6      377.15      424.12     17.87 o
  10   0   6       54.56       62.75      5.62 o
 -16   1   6       35.67       37.62      6.08 o
 -15   1   6      166.13      180.69      9.00 o
 -14   1   6       16.78       16.52      3.23 o
 -13   1   6        1.19        6.65      2.42 o
 -12   1   6        0.04        1.96      1.50 o
 -11   1   6       75.85       66.90      3.56 o
 -10   1   6       91.43       87.61      3.55 o
  -9   1   6       50.97       54.66      3.84 o
  -8   1   6      120.71      120.81      4.39 o
  -7   1   6      172.35      164.81      5.12 o
  -6   1   6       97.18      102.76      4.06 o
  -5   1   6        9.53       10.13      1.22 o
  -4   1   6       65.89       78.46      2.48 o
  -3   1   6      425.58      412.64      8.98 o
  -2   1   6      274.49      277.88      6.47 o
  -1   1   6      196.08      208.78      6.21 o
   0   1   6      164.39      157.35      5.08 o
   1   1   6        3.09        3.88      1.10 o
   2   1   6      401.50      394.97     10.36 o
   3   1   6       12.05       11.19      1.69 o
   4   1   6       38.98       33.78      2.91 o
   5   1   6       14.42       15.46      2.36 o
   6   1   6       33.59       31.04      2.56 o
   7   1   6        0.16        1.92      1.69 o
   8   1   6        0.20       -0.58      1.81 o
   9   1   6        0.31       -0.38      1.90 o
  10   1   6        7.97        9.86      2.96 o
 -16   2   6       60.51       50.54      6.84 o
 -15   2   6       40.30       44.08      6.46 o
 -14   2   6       48.52       48.65      6.08 o
 -13   2   6        3.17        3.80      2.27 o
 -12   2   6       44.02       46.71      3.06 o
 -11   2   6        1.91        3.92      1.60 o
 -10   2   6      142.18      123.14      5.12 o
  -9   2   6      195.42      185.10      5.74 o
  -8   2   6      277.09      263.18      7.50 o
  -7   2   6       78.08       61.20      4.12 o
  -6   2   6      228.51      247.85      6.59 o
  -5   2   6       52.93       47.63      2.18 o
  -4   2   6      218.13      258.83      5.98 o
  -3   2   6       11.61        9.91      1.04 o
  -2   2   6      238.47      272.23      6.31 o
  -1   2   6        0.04       -0.82      0.82 o
   0   2   6        7.55        5.51      1.65 o
   1   2   6      160.68      155.22      4.34 o
   2   2   6      154.25      151.41      5.13 o
   3   2   6        1.07       -0.10      1.22 o
   4   2   6      239.10      240.04      7.50 o
   5   2   6       31.17       28.86      2.49 o
   6   2   6       11.09       12.58      2.03 o
   7   2   6      112.51      113.17      6.75 o
   8   2   6       39.74       34.78      3.03 o
   9   2   6       30.42       32.44      3.07 o
  10   2   6        0.87        1.75      2.47 o
 -16   3   6       41.42       30.02      6.08 o
 -15   3   6        1.00       -1.52      3.80 o
 -14   3   6      154.72      158.47     11.78 o
 -13   3   6        1.55        3.32      2.08 o
 -12   3   6       28.15       26.52      2.48 o
 -11   3   6       25.63       20.45      2.44 o
 -10   3   6       76.64       64.98      3.50 o
  -9   3   6       76.43       84.67      4.08 o
  -8   3   6      934.82      863.66     24.94 o
  -7   3   6      453.73      458.66     14.04 o
  -6   3   6        3.71        1.71      0.96 o
  -5   3   6      196.10      200.55      5.34 o
  -4   3   6        0.40       -0.39      0.85 o
  -3   3   6       11.60       19.66      1.29 o
  -2   3   6      364.76      376.43      9.71 o
  -1   3   6      173.04      171.12      5.76 o
   0   3   6      187.85      197.78      5.06 o
   1   3   6      229.41      217.85      7.49 o
   2   3   6      164.19      173.28      5.24 o
   3   3   6       45.88       42.67      3.38 o
   4   3   6        0.34        1.29      1.38 o
   5   3   6        0.25        1.50      1.48 o
   6   3   6        0.65        1.43      1.61 o
   7   3   6       65.50       56.44      3.78 o
   8   3   6      142.26      138.05      5.63 o
   9   3   6       23.68       27.43      2.95 o
  10   3   6        0.17        3.30      2.04 o
 -15   4   6       14.01        7.60      4.18 o
 -14   4   6        0.56        0.76      3.42 o
 -13   4   6       15.56       18.67      4.56 o
 -12   4   6        8.85       12.22      2.11 o
 -11   4   6      346.72      344.16     11.19 o
 -10   4   6        4.84        1.82      1.86 o
  -9   4   6      163.38      189.62      6.87 o
  -8   4   6     1020.42      976.21     28.08 o
  -7   4   6      257.39      263.12      7.38 o
  -6   4   6        2.63        1.28      1.01 o
  -5   4   6       54.62       45.21      1.97 o
  -4   4   6       93.64       91.93      3.27 o
  -3   4   6       76.96       75.34      2.58 o
  -2   4   6       96.58       85.60      3.92 o
  -1   4   6       82.14       75.33      2.89 o
   0   4   6      164.50      156.94      4.27 o
   1   4   6       27.96       26.10      2.55 o
   2   4   6       28.54       26.23      2.69 o
   3   4   6       47.06       42.65      4.28 o
   4   4   6        1.16        2.23      1.52 o
   5   4   6       20.04       19.16      2.47 o
   6   4   6        0.02       -0.37      2.30 o
   7   4   6       29.62       24.97      3.62 o
   8   4   6      105.72      109.29      4.89 o
   9   4   6       87.03       80.32      7.66 o
  10   4   6        0.46        1.37      1.98 o
 -15   5   6        7.22        0.38      3.80 o
 -14   5   6       38.65       39.86      4.16 o
 -13   5   6        2.09       -0.76      1.88 o
 -12   5   6       35.13       39.44      2.98 o
 -11   5   6      103.33       95.96      4.46 o
 -10   5   6      123.43      104.17      4.76 o
  -9   5   6       35.67       43.18      2.84 o
  -8   5   6      222.79      219.49      7.67 o
  -7   5   6       30.42       35.47      2.67 o
  -6   5   6       12.25        7.93      1.23 o
  -5   5   6      230.48      243.55      6.03 o
  -4   5   6       18.38       18.99      1.55 o
  -3   5   6      246.58      218.06      5.48 o
  -2   5   6       51.42       47.26      2.03 o
  -1   5   6        8.93       10.51      1.39 o
   0   5   6      204.51      200.47      5.89 o
   1   5   6       63.16       45.80      2.95 o
   2   5   6       58.41       55.71      2.77 o
   3   5   6       11.81       13.24      1.97 o
   4   5   6       12.00        8.28      1.62 o
   5   5   6       27.83       23.30      2.27 o
   6   5   6       73.34       71.70      3.68 o
   7   5   6        5.50        2.32      1.75 o
   8   5   6        0.01       -1.66      1.66 o
   9   5   6      117.49      129.42      5.58 o
  10   5   6        0.09        1.58      2.17 o
 -15   6   6       11.24       11.09      3.08 o
 -14   6   6      139.89      163.15      8.46 o
 -13   6   6        0.82       -2.15      2.15 o
 -12   6   6        8.83        4.52      3.99 o
 -11   6   6        7.86        6.30      2.64 o
 -10   6   6        5.90        3.30      1.82 o
  -9   6   6     1138.30     1032.43     29.62 o
  -8   6   6      349.51      305.95     10.56 o
  -7   6   6       24.69       23.74      1.89 o
  -6   6   6       42.81       32.58      2.42 o
  -5   6   6       26.72       32.00      1.75 o
  -4   6   6      602.77      621.18     13.65 o
  -3   6   6      386.60      408.76      9.77 o
  -2   6   6      166.20      180.80      4.72 o
  -1   6   6      135.59      123.30      3.79 o
   0   6   6      448.90      446.69     11.92 o
   1   6   6       10.78       15.97      1.83 o
   2   6   6       88.22       84.41      3.64 o
   3   6   6        2.96       -0.67      1.26 o
   4   6   6        7.99        7.47      1.72 o
   5   6   6        1.27       -1.10      1.43 o
   6   6   6       10.49        7.04      1.74 o
   7   6   6       22.12       17.65      2.35 o
   8   6   6        9.72       10.72      2.27 o
   9   6   6       77.62       72.73      4.93 o
  10   6   6        1.67        3.42      2.96 o
 -15   7   6       11.59        8.21      3.42 o
 -14   7   6       34.50       36.93      4.16 o
 -13   7   6       70.28       89.11     10.45 o
 -12   7   6        0.21       -1.73      1.73 o
 -11   7   6        0.19        0.05      2.09 o
 -10   7   6       80.52       76.80      4.02 o
  -9   7   6        0.10        1.71      1.38 o
  -8   7   6        6.91        2.30      1.37 o
  -7   7   6        2.21       -0.20      1.21 o
  -6   7   6       12.77        9.40      1.34 o
  -5   7   6       91.66       81.07      2.87 o
  -4   7   6      422.24      400.14      9.24 o
  -3   7   6      197.48      184.43      5.44 o
  -2   7   6      456.97      452.41     10.24 o
  -1   7   6      242.85      235.56      6.93 o
   0   7   6      490.10      538.83     14.06 o
   1   7   6       93.90       96.82      3.93 o
   2   7   6      487.93      481.84     13.06 o
   3   7   6        2.51        6.15      1.57 o
   4   7   6        3.52        0.09      1.59 o
   5   7   6        7.90        5.98      1.66 o
   6   7   6       36.59       33.11      2.67 o
   7   7   6        1.60       -0.12      1.74 o
   8   7   6        2.12        2.27      2.17 o
   9   7   6       22.81       27.88      3.55 o
  10   7   6        0.34        0.83      2.81 o
 -15   8   6       12.35       12.16      4.94 o
 -14   8   6        6.39        7.31      2.81 o
 -13   8   6       58.92       56.83      4.81 o
 -12   8   6       19.76       23.92      3.35 o
 -11   8   6        9.85       11.78      2.69 o
 -10   8   6        8.18        5.28      2.27 o
  -9   8   6       12.46       19.29      2.58 o
  -8   8   6        9.48        7.21      1.42 o
  -7   8   6        2.35        4.44      1.37 o
  -6   8   6      301.91      301.29      8.45 o
  -5   8   6      198.92      184.29      4.99 o
  -4   8   6      321.68      339.93      8.03 o
  -3   8   6      244.12      242.00      6.75 o
  -2   8   6        0.49        1.94      1.65 o
  -1   8   6     1226.95     1183.61     29.12 o
   0   8   6      139.19      123.74      4.45 o
   1   8   6      195.88      203.79      6.45 o
   2   8   6      114.60      127.57      5.87 o
   3   8   6      163.47      143.77      5.15 o
   4   8   6       30.94       25.29      2.27 o
   5   8   6       12.81       15.34      2.06 o
   6   8   6        6.85        5.01      1.79 o
   7   8   6       24.96       30.93      3.13 o
   8   8   6       43.72       45.07      4.08 o
   9   8   6       36.63       44.59      4.24 o
 -14   9   6       87.81       98.64      6.43 o
 -13   9   6        9.02        8.95      2.92 o
 -12   9   6       48.85       51.64      4.57 o
 -11   9   6       40.46       38.62      3.89 o
 -10   9   6       59.49       46.47      4.03 o
  -9   9   6        2.60        2.14      1.67 o
  -8   9   6        0.02        0.79      1.86 o
  -7   9   6      291.60      272.83      7.78 o
  -6   9   6      270.95      248.21      7.26 o
  -5   9   6      160.68      175.43      5.04 o
  -4   9   6        1.44        1.54      1.15 o
  -3   9   6       54.31       48.65      3.06 o
  -2   9   6      361.19      394.62     12.35 o
  -1   9   6      176.07      175.28      6.31 o
   0   9   6       79.72       93.39      3.74 o
   1   9   6     1152.38     1152.08     28.64 o
   2   9   6        0.80        4.35      1.55 o
   3   9   6       19.85       14.98      1.90 o
   4   9   6       11.40       13.68      1.86 o
   5   9   6       20.58       20.05      2.20 o
   6   9   6        6.56        0.53      1.64 o
   7   9   6       42.76       39.73      4.97 o
   8   9   6        3.94        7.21      2.51 o
   9   9   6       17.59       19.04      5.89 o
 -14  10   6       35.78       44.46      6.46 o
 -13  10   6       96.14      107.39      8.93 o
 -12  10   6        1.44        0.92      2.27 o
 -11  10   6        3.21        3.82      2.27 o
 -10  10   6        3.00        3.04      2.28 o
  -9  10   6       12.69        4.24      1.82 o
  -8  10   6      302.13      265.95     11.45 o
  -7  10   6      295.37      276.78      9.03 o
  -6  10   6      194.97      177.63      5.69 o
  -5  10   6      419.86      398.83      9.86 o
  -4  10   6        1.19        2.68      1.31 o
  -3  10   6       58.45       56.54      3.21 o
  -2  10   6       73.73       63.76      4.05 o
  -1  10   6        5.27        6.96      1.89 o
   0  10   6      141.77      147.00      5.03 o
   1  10   6        6.50        5.31      1.64 o
   2  10   6      106.16       98.00      4.08 o
   3  10   6        0.92        1.50      1.45 o
   4  10   6        3.35        6.57      2.74 o
   5  10   6        8.48        8.20      1.94 o
   6  10   6       44.19       54.18      4.05 o
   7  10   6       22.34       24.10      3.08 o
   8  10   6       96.46       87.46      5.39 o
   9  10   6       20.12       23.54      4.16 o
 -13  11   6       30.20       30.06      4.03 o
 -12  11   6       39.66       36.62      4.16 o
 -11  11   6       84.64       81.20      6.08 o
 -10  11   6        8.32        7.30      2.54 o
  -9  11   6      234.83      222.53      8.03 o
  -8  11   6       68.01       69.25      3.72 o
  -7  11   6       42.50       43.90      3.06 o
  -6  11   6      102.16      102.05      3.89 o
  -5  11   6        2.65        3.73      1.35 o
  -4  11   6       13.93       17.27      1.85 o
  -3  11   6      386.21      392.64     10.89 o
  -2  11   6      583.57      554.03     16.82 o
  -1  11   6        0.38       -0.48      1.60 o
   0  11   6       66.10       69.59      5.00 o
   1  11   6       40.23       30.26      2.71 o
   2  11   6       24.73       22.02      2.14 o
   3  11   6       21.44       25.58      3.68 o
   4  11   6       99.02       91.38      4.12 o
   5  11   6        0.00       -0.85      2.08 o
   6  11   6       76.18       78.45      8.55 o
   7  11   6       25.18       23.76      5.33 o
   8  11   6       81.63       78.26      5.18 o
   9  11   6       20.90       28.70      4.57 o
 -13  12   6       11.73       11.20      7.22 o
 -12  12   6       11.59       18.48      3.49 o
 -11  12   6       52.01       55.78      4.84 o
 -10  12   6      388.06      378.89     12.81 o
  -9  12   6       30.07       29.40      5.59 o
  -8  12   6        3.60        1.90      1.76 o
  -7  12   6        0.06       -0.46      1.50 o
  -6  12   6        0.89       -1.12      1.89 o
  -5  12   6       36.37       30.53      2.18 o
  -4  12   6      400.64      413.84     11.25 o
  -3  12   6        0.03       -0.27      1.26 o
  -2  12   6      689.87      679.32     20.18 o
  -1  12   6        2.00        4.71      1.82 o
   0  12   6        7.99        3.64      1.73 o
   1  12   6        1.52       -0.81      1.54 o
   2  12   6      544.54      537.86     16.79 o
   3  12   6       51.41       46.82      3.42 o
   4  12   6       57.95       65.36      4.14 o
   5  12   6       29.55       27.46      3.16 o
   6  12   6        1.20        5.07      2.36 o
   7  12   6        5.06        2.14      2.39 o
   8  12   6        1.73        2.47      3.61 o
 -12  13   6       30.58       34.07      4.16 o
 -11  13   6       84.49       61.99      4.97 o
 -10  13   6       35.34       34.43      3.14 o
  -9  13   6       33.50       42.28      3.61 o
  -8  13   6      128.32      132.51      9.38 o
  -7  13   6        0.03        0.58      1.60 o
  -6  13   6        2.10        3.97      3.71 o
  -5  13   6       38.48       32.98      2.70 o
  -4  13   6       25.08       22.31      2.04 o
  -3  13   6      381.83      379.68     10.59 o
  -2  13   6      184.63      194.60      7.23 o
  -1  13   6      201.51      206.67      7.60 o
   0  13   6       16.15       13.50      2.14 o
   1  13   6       41.84       49.99      3.38 o
   2  13   6      159.83      147.96      6.14 o
   3  13   6       87.37       62.63      5.02 o
   4  13   6       30.50       28.57      3.92 o
   5  13   6        0.22       -1.50      2.47 o
   6  13   6       15.91       22.49      6.84 o
   7  13   6       24.39       23.71      3.20 o
   8  13   6        0.09        3.80      4.18 o
 -12  14   6        1.47       -2.28      3.42 o
 -11  14   6        1.49       -1.90      2.15 o
 -10  14   6       19.79       21.52      2.84 o
  -9  14   6        9.55        6.89      2.11 o
  -8  14   6        1.59        2.98      1.89 o
  -7  14   6        1.43       -1.27      1.60 o
  -6  14   6        6.15        4.91      3.41 o
  -5  14   6        4.69        2.27      1.82 o
  -4  14   6       33.34       26.14      2.55 o
  -3  14   6        2.65        2.70      1.42 o
  -2  14   6        0.05        0.04      2.34 o
  -1  14   6        0.43        1.06      1.73 o
   0  14   6        8.32        8.24      2.04 o
   1  14   6       16.00       10.68      4.04 o
   2  14   6        9.00        9.26      2.92 o
   3  14   6        1.30       -2.86      3.04 o
   4  14   6       30.26       33.70      6.27 o
   5  14   6        0.04       -0.73      2.00 o
   6  14   6       19.76       18.98      3.40 o
   7  14   6        0.89       -0.82      2.29 o
 -11  15   6        3.82       11.78      3.22 o
 -10  15   6       37.57       32.39      3.20 o
  -9  15   6       75.67       79.95      4.78 o
  -8  15   6       98.72      103.35      5.05 o
  -7  15   6       45.39       61.59      3.80 o
  -6  15   6       68.90       70.79      5.08 o
  -5  15   6       57.74       47.61      3.36 o
  -4  15   6       18.34       15.61      2.26 o
  -3  15   6       59.82       60.65      3.58 o
  -2  15   6        8.78        5.98      1.95 o
  -1  15   6       13.80        9.71      2.14 o
   0  15   6        0.43        1.77      2.84 o
   1  15   6       47.19       51.39     11.78 o
   2  15   6       17.25       25.40      3.83 o
   3  15   6       43.64       43.46      3.46 o
   4  15   6       47.51       42.17      4.39 o
   5  15   6       30.06       33.20      3.46 o
   6  15   6        1.71        0.25      2.26 o
   7  15   6        4.98       -3.42      3.42 o
 -11  16   6        2.85       -4.56      4.94 o
 -10  16   6        0.43       -0.45      1.95 o
  -9  16   6        2.06        3.18      3.08 o
  -8  16   6       35.05       39.06      4.23 o
  -7  16   6       27.01       26.94      2.92 o
  -6  16   6        5.64        2.94      2.35 o
  -5  16   6        3.04        2.72      1.82 o
  -4  16   6       23.80       16.57      4.18 o
  -3  16   6       28.48       25.67      2.63 o
  -2  16   6        2.93        3.55      2.27 o
  -1  16   6        7.35        8.15      2.26 o
   0  16   6        0.73       -1.72      3.04 o
   1  16   6        0.01       -2.43      3.23 o
   2  16   6        0.56        1.30      3.04 o
   3  16   6        0.86       -2.08      2.54 o
   4  16   6       22.59       20.02      2.89 o
   5  16   6        5.49        3.04      2.26 o
   6  16   6        9.60       14.81      2.93 o
 -11  17   6       13.68        8.36      4.56 o
 -10  17   6        8.52        6.97      3.08 o
  -9  17   6        7.36        7.65      2.39 o
  -8  17   6        4.63        5.45      2.19 o
  -7  17   6        0.04       -0.47      1.89 o
  -6  17   6       87.80       86.14      7.73 o
  -5  17   6       51.53       54.15      3.65 o
  -4  17   6       17.17       24.22      2.85 o
  -3  17   6       36.58       41.39      3.21 o
  -2  17   6        0.00       -2.00      2.00 o
  -1  17   6       19.44       17.48      4.56 o
   0  17   6        0.03       -1.90      2.66 o
   1  17   6       21.67       24.43      4.00 o
   2  17   6       10.88        8.39      3.29 o
   3  17   6        3.44        6.05      3.09 o
   4  17   6       12.16       16.01      3.65 o
   5  17   6        3.36        2.25      3.09 o
 -10  18   6      165.35      187.73     13.30 o
  -9  18   6       15.68       21.10      3.76 o
  -8  18   6        0.11        2.58      2.17 o
  -7  18   6       16.46       23.14      3.12 o
  -6  18   6        1.58        4.03      2.12 o
  -5  18   6       75.25       78.18      4.39 o
  -4  18   6        0.75       -1.82      1.82 o
  -3  18   6        0.37       -0.66      2.66 o
  -2  18   6       18.89       33.82      5.70 o
  -1  18   6       31.27       47.12      6.08 o
   0  18   6       83.40      119.71      9.88 o
   1  18   6        5.25        3.04      3.80 o
   2  18   6        0.24       -2.65      2.65 o
   3  18   6       10.99       15.98      3.80 o
   4  18   6        8.51       14.77      3.73 o
   5  18   6        0.87        4.61      3.35 o
  -9  19   6        9.45        0.95      4.75 o
  -8  19   6        0.12        1.83      2.92 o
  -7  19   6        9.22       13.07      4.53 o
  -6  19   6      119.98      123.36      5.85 o
  -5  19   6        8.42        9.79      2.55 o
  -4  19   6        0.84       -1.90      8.55 o
  -3  19   6       34.31       36.85      9.88 o
  -2  19   6        1.40        0.00      4.18 o
  -1  19   6        2.18        3.42      4.18 o
   0  19   6       29.42       27.74      5.70 o
   1  19   6        4.78        8.36      4.18 o
   2  19   6       19.63       32.68      6.08 o
   3  19   6        8.26        7.19      4.37 o
   4  19   6        0.29        0.68      4.56 o
  -8  20   6       15.75       21.80      4.75 o
  -7  20   6       36.80       34.80      4.30 o
  -6  20   6       22.64       34.54      4.30 o
  -5  20   6      121.85      133.90      7.79 o
  -4  20   6        0.71        0.29      2.81 o
  -3  20   6        0.00        1.33      2.69 o
  -2  20   6        3.03       -0.38      4.18 o
  -1  20   6        1.68       -3.80      3.80 o
   0  20   6       64.01       79.42      8.36 o
   1  20   6       43.47       38.76      6.46 o
   2  20   6       17.52        7.98      4.56 o
  -6  21   6       26.95       29.26      6.08 o
  -5  21   6       90.58       92.72      9.12 o
  -4  21   6        2.68        3.02      3.04 o
  -3  21   6       34.65       47.88      6.84 o
  -2  21   6       53.25       48.26      7.22 o
  -1  21   6        5.58        5.32      4.94 o
   0  21   6      108.14      129.97     11.40 o
   1  21   6       33.59       39.14      6.46 o
 -15   1   7      106.06      117.05      7.41 o
 -14   1   7        7.99        2.28      3.04 o
 -13   1   7       14.24       20.59      3.35 o
 -12   1   7       15.67       10.08      2.54 o
 -11   1   7        6.50        9.76      1.91 o
 -10   1   7        0.11        1.35      1.84 o
  -9   1   7      500.29      457.34     14.33 o
  -8   1   7       19.83       13.18      2.45 o
  -7   1   7      123.05      125.22      6.72 o
  -6   1   7       35.44       25.67      2.96 o
  -5   1   7      167.93      146.01     11.40 o
  -4   1   7      408.64      386.68     11.31 o
  -3   1   7       25.26       25.79      1.71 o
  -2   1   7      177.91      181.01      5.08 o
  -1   1   7      436.17      411.47     11.87 o
   0   1   7      174.77      172.12      5.21 o
   1   1   7      134.15      138.19      4.93 o
   2   1   7        0.00       -0.99      1.42 o
   3   1   7      240.20      252.24      7.88 o
   4   1   7        3.33        2.34      1.53 o
   5   1   7       12.41       18.59      2.32 o
   6   1   7        4.52        9.24      2.36 o
   7   1   7        3.11        4.52      2.08 o
   8   1   7       17.55       26.43      2.97 o
   9   1   7      102.16       97.52      4.98 o
 -15   2   7       54.22       59.28      7.60 o
 -14   2   7       21.10       22.62      7.98 o
 -13   2   7       82.99       92.17      5.91 o
 -12   2   7        0.19        0.86      2.00 o
 -11   2   7       21.80       24.31      2.46 o
 -10   2   7       26.01       22.53      2.48 o
  -9   2   7     1087.98     1035.90     29.83 o
  -8   2   7      123.73      127.67      5.41 o
  -7   2   7      319.18      306.87     12.63 o
  -6   2   7      415.71      401.66     15.72 o
  -5   2   7      334.55      356.84     14.24 o
  -4   2   7       39.76       37.04      4.17 o
  -3   2   7      688.59      657.03     15.18 o
  -2   2   7      732.12      712.45     15.69 o
  -1   2   7      195.88      186.26      6.96 o
   0   2   7        4.68        7.74      1.52 o
   1   2   7        0.00        0.63      1.35 o
   2   2   7       38.73       37.48      2.60 o
   3   2   7       24.63       18.84      2.25 o
   4   2   7        5.92        7.18      1.80 o
   5   2   7       80.00       74.72      3.88 o
   6   2   7       33.73       36.24      3.02 o
   7   2   7        0.58        0.19      1.94 o
   8   2   7       13.47       21.82      2.79 o
   9   2   7        0.14        0.45      2.39 o
 -15   3   7        0.17       -3.42      3.80 o
 -14   3   7       67.51       66.50      7.60 o
 -13   3   7        1.43        0.67      2.27 o
 -12   3   7        2.32        0.34      1.56 o
 -11   3   7       99.87       99.09      4.99 o
 -10   3   7       89.50       79.01      7.00 o
  -9   3   7      241.07      231.08      8.26 o
  -8   3   7      195.35      181.83      6.87 o
  -7   3   7       74.60       90.05      4.31 o
  -6   3   7       36.89       35.00      3.35 o
  -5   3   7       10.00       17.70      2.81 o
  -4   3   7       25.08       26.50      2.22 o
  -3   3   7      164.44      165.07      5.83 o
  -2   3   7       22.80       19.90      2.49 o
  -1   3   7        0.08       -1.21      1.21 o
   0   3   7       40.20       51.45      2.83 o
   1   3   7       44.75       52.95      3.78 o
   2   3   7      119.91      117.73      4.60 o
   3   3   7       31.91       38.38      2.80 o
   4   3   7        4.48        8.67      2.80 o
   5   3   7        0.28        3.49      1.74 o
   6   3   7       29.66       32.82      2.93 o
   7   3   7       40.93       47.45      3.50 o
   8   3   7       12.05       10.90      2.41 o
   9   3   7        6.17        5.72      2.70 o
 -15   4   7        0.38        2.28      3.80 o
 -14   4   7       57.15       71.44      7.98 o
 -13   4   7       49.19       53.43      4.54 o
 -12   4   7       36.55       41.27      3.14 o
 -11   4   7       25.89       28.09      2.70 o
 -10   4   7      108.90      103.70      7.63 o
  -9   4   7       23.29       18.55      2.26 o
  -8   4   7      283.97      270.02      9.28 o
  -7   4   7        9.32        7.76      2.29 o
  -6   4   7       52.76       55.30      4.16 o
  -5   4   7        0.67        0.17      1.29 o
  -4   4   7       99.04       91.58      3.64 o
  -3   4   7      389.18      410.33     11.34 o
  -2   4   7      316.03      320.54     10.92 o
  -1   4   7        1.81        0.44      1.43 o
   0   4   7      438.24      430.18     11.73 o
   1   4   7       71.82       63.81      3.22 o
   2   4   7       96.61       86.35      3.88 o
   3   4   7        4.26        4.54      1.61 o
   4   4   7       12.88       13.33      2.04 o
   5   4   7       44.95       48.55      3.26 o
   6   4   7        1.49       -0.30      1.61 o
   7   4   7        2.76        3.97      2.47 o
   8   4   7       50.27       55.62      6.31 o
   9   4   7        5.50        9.88      4.56 o
 -14   5   7      110.41      123.51     10.26 o
 -13   5   7       42.57       58.03      5.51 o
 -12   5   7       39.87       34.14      2.98 o
 -11   5   7       21.81       28.29      2.67 o
 -10   5   7       65.17       62.45      3.58 o
  -9   5   7        0.11        0.25      1.54 o
  -8   5   7       64.50       50.97      3.41 o
  -7   5   7       92.44       88.98      4.39 o
  -6   5   7      273.17      265.53      9.14 o
  -5   5   7      284.70      314.02     11.31 o
  -4   5   7       35.37       38.60      2.31 o
  -3   5   7      253.69      266.77      9.05 o
  -2   5   7      241.36      225.54      6.82 o
  -1   5   7       39.86       40.76      3.84 o
   0   5   7       39.90       48.13      2.67 o
   1   5   7       13.18       18.77      2.00 o
   2   5   7       13.75        8.23      1.72 o
   3   5   7        7.93        3.15      1.65 o
   4   5   7        8.83        8.93      1.92 o
   5   5   7       13.79       10.82      2.69 o
   6   5   7       39.48       43.18      4.51 o
   7   5   7        4.47        4.20      2.04 o
   8   5   7       22.94       24.51      2.92 o
 -14   6   7       93.84      117.09      7.24 o
 -13   6   7       51.00       69.39      5.35 o
 -12   6   7        0.32        2.12      2.66 o
 -11   6   7       65.24       65.35      3.77 o
 -10   6   7       68.61       62.11      3.72 o
  -9   6   7      178.95      178.86      6.87 o
  -8   6   7       18.54       18.65      2.33 o
  -7   6   7      215.48      197.46      7.38 o
  -6   6   7       58.32       61.00      2.90 o
  -5   6   7       42.24       35.23      2.45 o
  -4   6   7       21.37       29.23      2.07 o
  -3   6   7       82.07       82.48      4.07 o
  -2   6   7        3.39        2.82      1.73 o
  -1   6   7        5.44        4.44      1.50 o
   0   6   7       43.43       46.03      3.18 o
   1   6   7      329.87      321.98      9.34 o
   2   6   7       59.78       58.86      3.17 o
   3   6   7        3.13        0.05      1.65 o
   4   6   7       17.25       13.11      2.03 o
   5   6   7       24.01       21.12      3.18 o
   6   6   7       10.50        8.17      2.15 o
   7   6   7       31.48       33.83      4.94 o
   8   6   7        0.04        2.09      2.13 o
 -14   7   7        1.24       -1.33      2.42 o
 -13   7   7       13.10       16.90      3.35 o
 -12   7   7       46.87       44.31     10.45 o
 -11   7   7        2.41        2.20      2.00 o
 -10   7   7       23.50       22.17      2.44 o
  -9   7   7      103.62      100.74      4.74 o
  -8   7   7       61.50       62.06      3.82 o
  -7   7   7      658.00      596.92     18.13 o
  -6   7   7        1.00       -1.12      1.12 o
  -5   7   7       97.60      105.58      4.30 o
  -4   7   7       31.41       25.85      5.73 o
  -3   7   7        1.24        0.56      1.39 o
  -2   7   7      463.40      489.45     15.20 o
  -1   7   7      492.76      455.30     12.34 o
   0   7   7       95.04       91.14      5.16 o
   1   7   7      636.91      654.08     20.51 o
   2   7   7        5.46        1.78      1.57 o
   3   7   7        1.11        0.90      1.54 o
   4   7   7       27.81       23.86      2.46 o
   5   7   7       29.14       27.24      2.70 o
   6   7   7        2.14        3.20      2.19 o
   7   7   7        7.18        7.01      2.25 o
   8   7   7       44.46       40.85      4.97 o
 -14   8   7        1.67        4.94      4.18 o
 -13   8   7        0.03       -3.67      4.18 o
 -12   8   7        1.83        1.90      2.42 o
 -11   8   7        0.16        1.33      2.15 o
 -10   8   7       55.35       49.14      5.51 o
  -9   8   7        2.99        3.19      1.60 o
  -8   8   7       68.99       84.81      4.38 o
  -7   8   7        5.69        8.77      1.66 o
  -6   8   7       14.96       10.91      1.65 o
  -5   8   7       11.34        6.36      1.60 o
  -4   8   7       59.26       63.39      3.47 o
  -3   8   7        5.05        2.57      1.73 o
  -2   8   7      108.42      115.30      5.17 o
  -1   8   7      287.07      290.91     11.19 o
   0   8   7        5.20        3.76      1.93 o
   1   8   7       67.79       53.47      3.02 o
   2   8   7       33.05       27.76      3.95 o
   3   8   7       14.48       11.83      1.98 o
   4   8   7        2.36        5.98      1.77 o
   5   8   7       39.93       36.90      2.97 o
   6   8   7        8.27        5.42      2.01 o
   7   8   7       96.87       90.31      6.33 o
   8   8   7        0.82        1.83      5.89 o
 -13   9   7       34.10       31.35      4.18 o
 -12   9   7       74.67       72.79     10.45 o
 -11   9   7       21.21       22.09      7.22 o
 -10   9   7      126.03      111.54      7.98 o
  -9   9   7       20.60       18.97      3.08 o
  -8   9   7       43.26       38.12      2.90 o
  -7   9   7        6.31        6.71      1.61 o
  -6   9   7      142.84      155.68      7.68 o
  -5   9   7        2.11        0.60      1.43 o
  -4   9   7       31.38       31.76      2.90 o
  -3   9   7      116.81      102.38      4.73 o
  -2   9   7      750.92      761.26     24.88 o
  -1   9   7      430.96      459.51     14.55 o
   0   9   7       16.45       15.57      2.25 o
   1   9   7        2.30        0.31      1.45 o
   2   9   7      103.30       96.19      5.27 o
   3   9   7       66.66       64.36      3.78 o
   4   9   7       77.29       74.82      3.89 o
   5   9   7        0.02       -1.69      1.69 o
   6   9   7        3.82        7.40      3.54 o
   7   9   7       31.07       33.12      3.92 o
 -13  10   7        0.05        0.00      3.42 o
 -12  10   7        1.46        1.10      2.27 o
 -11  10   7       10.96       14.31      2.96 o
 -10  10   7      101.19      103.71     13.87 o
  -9  10   7       16.99       11.77      2.81 o
  -8  10   7      118.02      124.80     13.30 o
  -7  10   7        9.88       10.42      1.79 o
  -6  10   7        0.34        0.55      1.37 o
  -5  10   7       76.70       58.34      3.03 o
  -4  10   7        0.08        0.74      2.77 o
  -3  10   7       59.81       63.94      3.72 o
  -2  10   7      198.20      194.87      7.37 o
  -1  10   7        0.66       -0.13      1.82 o
   0  10   7       35.06       36.35      2.57 o
   1  10   7       21.95       14.81      2.19 o
   2  10   7       13.98       12.72      2.31 o
   3  10   7       33.98       34.03      5.00 o
   4  10   7        4.64        0.89      1.77 o
   5  10   7        2.38        0.79      2.59 o
   6  10   7        2.78        4.00      3.45 o
   7  10   7        0.49        0.89      3.08 o
 -12  11   7        1.81        3.71      2.85 o
 -11  11   7       20.87       11.71      3.08 o
 -10  11   7        0.09        3.84      2.85 o
  -9  11   7      136.42      127.98     13.68 o
  -8  11   7       24.70       21.28      2.54 o
  -7  11   7       23.16       20.01      3.55 o
  -6  11   7      119.08      129.17      4.74 o
  -5  11   7        1.40       -0.76      1.31 o
  -4  11   7       21.42       24.22      2.51 o
  -3  11   7        7.71        6.82      3.14 o
  -2  11   7       39.86       48.01      3.33 o
  -1  11   7      153.65      145.11      7.09 o
   0  11   7        2.94        1.68      1.82 o
   1  11   7       68.04       63.72      3.31 o
   2  11   7       64.86       50.82      3.18 o
   3  11   7      106.71       92.51      4.61 o
   4  11   7       98.35       81.75      4.88 o
   5  11   7        0.63        5.25      2.61 o
   6  11   7       26.08       31.56      3.60 o
   7  11   7       23.12       20.21      3.89 o
 -12  12   7       10.52       10.76      6.84 o
 -11  12   7        2.55        4.18      2.69 o
 -10  12   7       17.87       24.55      3.76 o
  -9  12   7        0.21       -0.57      2.15 o
  -8  12   7       85.01       91.15      4.75 o
  -7  12   7       21.44       17.64      2.48 o
  -6  12   7       20.80       21.59      2.55 o
  -5  12   7        0.64        0.71      1.42 o
  -4  12   7       59.29       68.31      3.94 o
  -3  12   7       40.76       43.00      3.30 o
  -2  12   7       29.44       25.06      5.64 o
  -1  12   7       34.47       36.52      3.75 o
   0  12   7       82.68       90.49      5.81 o
   1  12   7       17.00       11.41      2.42 o
   2  12   7       48.61       44.33      3.42 o
   3  12   7      137.38      134.69      8.01 o
   4  12   7        9.11       11.99      2.82 o
   5  12   7       93.58       84.47      5.21 o
   6  12   7        0.39        2.30      2.46 o
 -11  13   7        9.37        5.77      2.81 o
 -10  13   7       47.51       39.59      4.27 o
  -9  13   7        4.68        2.85      2.42 o
  -8  13   7        0.96       -0.79      1.89 o
  -7  13   7       27.23       22.24      2.61 o
  -6  13   7       11.73       13.19      2.26 o
  -5  13   7       51.58       55.31      3.65 o
  -4  13   7      390.55      395.63     12.79 o
  -3  13   7        2.98        5.45      1.97 o
  -2  13   7       65.14       67.02      5.32 o
  -1  13   7       14.38       18.66      2.48 o
   0  13   7        0.77        0.68      1.91 o
   1  13   7        6.73       12.75      2.33 o
   2  13   7       30.94       34.50      4.38 o
   3  13   7       81.93       81.16      6.01 o
   4  13   7        5.37        3.52      3.01 o
   5  13   7        5.85        6.16      4.37 o
   6  13   7        0.54       -2.66      3.80 o
 -11  14   7        0.41       -1.90      3.42 o
 -10  14   7        1.00        2.38      2.54 o
  -9  14   7        2.85        3.84      2.77 o
  -8  14   7        0.13       -0.40      1.95 o
  -7  14   7        5.67        5.88      3.27 o
  -6  14   7       12.46       25.79      4.02 o
  -5  14   7       19.25       16.25      2.48 o
  -4  14   7        6.59        3.12      2.66 o
  -3  14   7        0.01       -0.54      1.93 o
  -2  14   7       26.29       26.54      2.97 o
  -1  14   7      126.84      149.53      6.48 o
   0  14   7        0.59       -1.77      1.77 o
   1  14   7        0.05       -1.37      2.65 o
   2  14   7       26.12       35.67      6.46 o
   3  14   7       74.62       63.06     12.16 o
   4  14   7        6.03        3.63      4.18 o
   5  14   7        0.00        1.00      2.92 o
 -10  15   7       41.18       50.54      7.22 o
  -9  15   7       83.93       93.58      5.02 o
  -8  15   7        5.60        9.99      3.91 o
  -7  15   7       22.30       27.98      3.70 o
  -6  15   7        1.77       -0.51      1.97 o
  -5  15   7        0.24       -0.03      1.89 o
  -4  15   7      132.71      129.63      7.26 o
  -3  15   7       18.07       15.55      3.08 o
  -2  15   7        0.00       -0.61      2.74 o
  -1  15   7       12.63       16.94      2.92 o
   0  15   7       28.71       31.74      4.00 o
   1  15   7       13.73        5.70      4.37 o
   2  15   7       15.71       15.81      3.56 o
   3  15   7        0.26        6.61      4.94 o
   4  15   7        0.07        2.00      3.19 o
   5  15   7        1.87       -2.37      2.37 o
  -9  16   7       54.75       58.77      5.51 o
  -8  16   7        4.12        6.08      2.48 o
  -7  16   7       22.16       20.93      2.99 o
  -6  16   7       56.68       64.11      4.09 o
  -5  16   7       12.78        7.72      2.24 o
  -4  16   7       44.56       41.38      4.16 o
  -3  16   7        8.40        0.78      3.23 o
  -2  16   7       13.32       12.19      2.92 o
  -1  16   7       15.91       30.88      4.00 o
   0  16   7       17.34       17.08      6.08 o
   1  16   7       14.59       20.45      4.75 o
   2  16   7       11.67        6.60      3.29 o
   3  16   7        0.18       -1.82      2.65 o
   4  16   7       16.98       10.52      3.83 o
  -9  17   7       33.20       32.75      4.16 o
  -8  17   7        0.14        0.24      3.04 o
  -7  17   7        0.53        0.06      2.17 o
  -6  17   7       40.59       60.52      6.20 o
  -5  17   7        0.17       -1.77      2.04 o
  -4  17   7        4.18        1.90      3.61 o
  -3  17   7       11.99       10.66      3.19 o
  -2  17   7       15.20        7.22      4.56 o
  -1  17   7       11.74       23.94      5.32 o
   0  17   7       17.16       14.06      4.56 o
   1  17   7       11.89       22.33      4.00 o
   2  17   7        3.39        1.95      8.17 o
   3  17   7       30.91       40.88      5.89 o
  -8  18   7        4.81        3.14      5.13 o
  -7  18   7       76.26       87.78      6.18 o
  -6  18   7       11.89       10.74      3.42 o
  -5  18   7        0.02       -2.68      3.05 o
  -4  18   7        2.22        9.35      6.46 o
  -3  18   7        0.04       -0.76      3.80 o
  -2  18   7        0.24       -3.80      3.80 o
  -1  18   7       18.91       30.02      6.08 o
   0  18   7       70.48       82.84      8.36 o
   1  18   7       56.98       50.54      7.22 o
   2  18   7        4.75        0.44      3.29 o
  -7  19   7       11.07        9.49      3.62 o
  -6  19   7        8.07        6.19      3.19 o
  -5  19   7        0.71       -2.65      2.65 o
  -4  19   7       19.98       12.92      4.56 o
  -3  19   7        1.87        4.94      4.56 o
  -2  19   7        8.11        6.08      4.56 o
  -1  19   7        6.02        9.88      4.56 o
   0  19   7       50.08       76.38      8.36 o
  -4  20   7        4.67        5.32      4.56 o
  -3  20   7       11.06        4.18      4.56 o
 -14   0   8       17.31       22.42      5.32 o
 -13   0   8       41.48       46.74      6.46 o
 -12   0   8       28.81       34.96      5.70 o
 -11   0   8      245.68      252.71     16.34 o
 -10   0   8       85.67       87.40      7.98 o
  -9   0   8        6.17        3.42      3.42 o
  -8   0   8      763.59      773.72     40.28 o
  -7   0   8       24.04       18.62      4.56 o
  -6   0   8       16.82        8.36      3.80 o
  -5   0   8       77.64       64.98      6.84 o
  -4   0   8        6.03       11.78      4.18 o
  -3   0   8      173.84      184.31     12.92 o
  -2   0   8      463.69      502.91     19.18 o
  -1   0   8       20.92       20.05      3.04 o
   0   0   8       62.84       68.89      4.92 o
   1   0   8       20.13       18.35      3.19 o
   2   0   8       54.98       50.26      4.54 o
   3   0   8       53.83       49.16      4.70 o
   4   0   8       58.72       63.51      5.35 o
   5   0   8        0.53        0.38      2.42 o
   6   0   8        0.02        6.32      2.92 o
   7   0   8        7.85       14.28      3.62 o
 -14   1   8        3.19        2.52      2.81 o
 -13   1   8       13.24       14.67      7.22 o
 -12   1   8       13.72       20.17      5.13 o
 -11   1   8       11.39       16.73      3.08 o
 -10   1   8        9.80        5.51      2.69 o
  -9   1   8       55.71       55.88     13.68 o
  -8   1   8       42.42       36.14      3.76 o
  -7   1   8        0.01       -0.43      3.42 o
  -6   1   8        0.00       -0.53      2.28 o
  -5   1   8        1.86       -0.23      4.94 o
  -4   1   8      119.10      136.10      7.26 o
  -3   1   8        3.14        7.03      2.69 o
  -2   1   8       54.36       55.45      4.06 o
  -1   1   8      117.57      113.44      4.51 o
   0   1   8        6.43        5.21      1.72 o
   1   1   8        4.75        8.47      1.85 o
   2   1   8        0.07       -1.07      1.56 o
   3   1   8       16.82       17.19      2.37 o
   4   1   8        0.54       -1.58      1.62 o
   5   1   8        8.09        6.22      2.15 o
   6   1   8       14.43       13.30      2.55 o
   7   1   8        0.08       -2.26      2.26 o
 -14   2   8       46.78       49.16      8.36 o
 -13   2   8       84.01       81.21      5.91 o
 -12   2   8        0.27       -0.56      3.04 o
 -11   2   8        4.11        2.01      2.27 o
 -10   2   8        9.68        8.52      2.11 o
  -9   2   8       44.38       37.47      3.89 o
  -8   2   8       41.76       44.42      4.16 o
  -7   2   8       16.14       22.73      3.35 o
  -6   2   8       81.66       76.83      5.37 o
  -5   2   8        0.52       -1.88      1.88 o
  -4   2   8        3.26        1.90      2.15 o
  -3   2   8      228.99      214.56      7.85 o
  -2   2   8       13.50       15.20      2.29 o
  -1   2   8      143.97      154.58      5.49 o
   0   2   8        1.95        4.96      1.68 o
   1   2   8        0.06        0.95      1.81 o
   2   2   8      101.09      101.40      5.05 o
   3   2   8        6.16        6.84      1.90 o
   4   2   8       84.12       90.79      4.46 o
   5   2   8        4.78        4.65      2.05 o
   6   2   8        0.72       -1.78      1.78 o
   7   2   8       16.48       14.79      3.59 o
 -14   3   8       28.47       35.72      6.46 o
 -13   3   8       10.23       20.55      4.37 o
 -12   3   8        4.43        5.32      2.69 o
 -11   3   8        9.45        9.30      2.17 o
 -10   3   8        2.84        1.27      1.76 o
  -9   3   8       24.79       33.84      4.94 o
  -8   3   8      121.11      143.84      7.79 o
  -7   3   8        0.62        4.37      2.42 o
  -6   3   8      161.25      176.31      8.73 o
  -5   3   8        1.78        1.14      2.85 o
  -4   3   8       11.10        5.97      2.27 o
  -3   3   8        7.36        7.82      1.95 o
  -2   3   8      146.18      155.24      6.40 o
  -1   3   8       68.42       76.31      3.63 o
   0   3   8      319.06      310.53      9.20 o
   1   3   8       15.10       13.21      2.11 o
   2   3   8       61.55       63.42      3.55 o
   3   3   8       13.91        9.93      2.06 o
   4   3   8       20.25       19.63      2.54 o
   5   3   8       12.25       18.04      2.56 o
   6   3   8       25.22       34.80      4.94 o
   7   3   8        0.63       -0.63      2.41 o
 -13   4   8       11.04       12.16      4.56 o
 -12   4   8       11.96       15.10      2.54 o
 -11   4   8        5.78        4.67      1.95 o
 -10   4   8       70.34       73.93      4.29 o
  -9   4   8       31.11       32.61      3.30 o
  -8   4   8      270.75      301.51     13.03 o
  -7   4   8      163.58      179.11      8.87 o
  -6   4   8      145.77      141.08      7.65 o
  -5   4   8      105.88      107.17      6.43 o
  -4   4   8        0.92        2.09      2.15 o
  -3   4   8      106.01      117.85      6.82 o
  -2   4   8       50.23       48.41      3.55 o
  -1   4   8      280.04      286.39     10.06 o
   0   4   8        1.84        0.57      1.51 o
   1   4   8      161.86      165.99      5.96 o
   2   4   8       42.78       54.58      3.30 o
   3   4   8       22.71       19.28      2.38 o
   4   4   8        8.58        7.33      1.99 o
   5   4   8        6.75        7.63      2.23 o
   6   4   8        1.02        1.23      2.04 o
   7   4   8        8.06       11.23      3.19 o
 -13   5   8       49.67       48.26      6.84 o
 -12   5   8       12.86       12.36      2.96 o
 -11   5   8       53.95       48.26      3.55 o
 -10   5   8       13.18        7.21      2.11 o
  -9   5   8       10.83       12.93      2.32 o
  -8   5   8      218.12      236.25     10.88 o
  -7   5   8       15.93       12.51      3.08 o
  -6   5   8      170.75      172.39      8.60 o
  -5   5   8      200.61      214.74      9.94 o
  -4   5   8       19.03       15.17      2.29 o
  -3   5   8       53.40       46.19      3.18 o
  -2   5   8      174.67      184.85      7.22 o
  -1   5   8        9.29        5.13      2.10 o
   0   5   8        0.30       -1.38      1.38 o
   1   5   8       88.99       95.06      4.30 o
   2   5   8      108.77      112.18      4.74 o
   3   5   8        1.19        1.16      1.72 o
   4   5   8       43.55       40.38      3.17 o
   5   5   8        1.43        0.06      1.96 o
   6   5   8       36.73       39.10      3.41 o
 -13   6   8       16.37       14.84      3.29 o
 -12   6   8       14.21       15.38      3.19 o
 -11   6   8       14.28       12.38      2.33 o
 -10   6   8       13.80       16.10      2.48 o
  -9   6   8        2.48        3.99      1.82 o
  -8   6   8     1251.78     1189.65     34.52 o
  -7   6   8       10.62        9.82      3.42 o
  -6   6   8        2.96        1.79      2.27 o
  -5   6   8       58.90       73.14      5.23 o
  -4   6   8      142.92      142.95      5.92 o
  -3   6   8      103.67      122.03      7.24 o
  -2   6   8       41.67       39.64      3.07 o
  -1   6   8      275.17      276.23      9.79 o
   0   6   8        1.04        0.74      1.61 o
   1   6   8        0.04        0.29      1.56 o
   2   6   8        0.24        1.24      1.61 o
   3   6   8        8.95        5.09      1.97 o
   4   6   8        0.16        0.90      1.89 o
   5   6   8       14.80       19.44      2.62 o
   6   6   8        0.01       -0.65      2.11 o
 -13   7   8       13.69       16.34      4.94 o
 -12   7   8       14.88       14.44      3.19 o
 -11   7   8       13.61       18.66      3.35 o
 -10   7   8       24.94       22.98      3.18 o
  -9   7   8       96.73       95.78      6.98 o
  -8   7   8        0.08        1.40      1.89 o
  -7   7   8      218.14      241.54     11.02 o
  -6   7   8       33.55       42.85      5.32 o
  -5   7   8       33.01       34.49      4.10 o
  -4   7   8       22.37       15.77      2.29 o
  -3   7   8       38.20       38.30      4.10 o
  -2   7   8        1.64        1.54      1.79 o
  -1   7   8      309.09      345.63     11.68 o
   0   7   8       33.73       35.40      3.51 o
   1   7   8        3.92        2.57      1.72 o
   2   7   8        2.42       -0.38      1.71 o
   3   7   8        4.64        5.31      1.99 o
   4   7   8       10.87       11.82      2.23 o
   5   7   8        6.40        7.31      2.80 o
   6   7   8        6.16        9.52      2.61 o
 -13   8   8        3.08        3.80      3.80 o
 -12   8   8        4.02        4.37      2.69 o
 -11   8   8        5.65        5.94      3.04 o
 -10   8   8        0.13       -0.67      2.27 o
  -9   8   8       17.10       12.85      2.33 o
  -8   8   8      402.69      366.49     14.39 o
  -7   8   8      144.24      161.69      8.46 o
  -6   8   8        8.18        7.78      2.81 o
  -5   8   8       92.88       96.47      5.09 o
  -4   8   8       15.59       15.40      2.24 o
  -3   8   8        0.00        0.27      1.65 o
  -2   8   8       69.12       76.91      4.34 o
  -1   8   8       13.25       19.44      2.67 o
   0   8   8      125.65      147.04      8.16 o
   1   8   8        0.21        3.78      1.77 o
   2   8   8       10.05        6.39      1.94 o
   3   8   8        1.67        0.34      1.79 o
   4   8   8       29.63       30.16      2.91 o
   5   8   8       17.92       14.15      2.49 o
   6   8   8        0.00       -2.54      2.54 o
 -12   9   8        0.28        5.70      3.80 o
 -11   9   8       35.85       30.90      4.03 o
 -10   9   8        0.29       -2.15      2.15 o
  -9   9   8        3.89        5.81      5.70 o
  -8   9   8       12.99       21.76      2.84 o
  -7   9   8        0.08        0.45      1.79 o
  -6   9   8       16.52       20.51      7.03 o
  -5   9   8       62.46       77.60      4.29 o
  -4   9   8       21.40       21.23      3.30 o
  -3   9   8       12.16       11.31      2.84 o
  -2   9   8        0.33        0.37      2.33 o
  -1   9   8       11.01        8.12      2.14 o
   0   9   8        1.54        2.21      3.03 o
   1   9   8        5.09        3.65      2.38 o
   2   9   8      129.41      140.71      5.58 o
   3   9   8       13.38        9.77      2.22 o
   4   9   8        0.93        0.48      1.89 o
   5   9   8        2.56        0.36      2.65 o
 -11  10   8       21.68       19.00      3.49 o
 -10  10   8       14.63       19.62      3.49 o
  -9  10   8       18.75       16.48      3.35 o
  -8  10   8       47.82       53.51      4.84 o
  -7  10   8       15.08       18.74      2.54 o
  -6  10   8       69.57       77.94      4.23 o
  -5  10   8        0.01       -1.17      1.60 o
  -4  10   8        0.46        1.24      2.35 o
  -3  10   8        9.03        3.69      2.06 o
  -2  10   8        2.90       -0.76      1.76 o
  -1  10   8       14.55       13.73      3.30 o
   0  10   8       13.25       18.24      2.60 o
   1  10   8       45.61       47.45      3.73 o
   2  10   8       36.83       36.43      3.51 o
   3  10   8       44.65       54.82      4.33 o
   4  10   8        0.52       -0.19      1.96 o
   5  10   8       45.52       42.72      4.70 o
 -11  11   8        0.18        1.14      3.42 o
 -10  11   8        8.30       11.24      4.18 o
  -9  11   8        0.21       -1.71      2.42 o
  -8  11   8       23.05       19.27      3.49 o
  -7  11   8        8.77        9.40      3.23 o
  -6  11   8        0.47        0.31      1.82 o
  -5  11   8       18.01       22.88      2.74 o
  -4  11   8        3.47        6.38      2.17 o
  -3  11   8        0.18        2.75      1.95 o
  -2  11   8        4.72        3.38      2.06 o
  -1  11   8       21.77       18.96      2.74 o
   0  11   8       11.50        8.10      2.39 o
   1  11   8        3.12        0.55      2.09 o
   2  11   8       30.50       24.69      3.11 o
   3  11   8        7.60        2.04      2.04 o
   4  11   8       13.04       10.82      5.69 o
 -10  12   8       74.74       78.26      6.04 o
  -9  12   8       82.10       83.73      6.46 o
  -8  12   8        9.39        8.81      3.42 o
  -7  12   8        7.32        9.09      3.08 o
  -6  12   8       31.20       27.27      3.46 o
  -5  12   8       45.28       44.87      3.47 o
  -4  12   8        4.62        4.64      2.17 o
  -3  12   8      196.88      218.90      8.40 o
  -2  12   8      131.96      146.66      7.98 o
  -1  12   8       95.54      105.97      9.06 o
   0  12   8        1.63        0.59      3.53 o
   1  12   8        3.69        2.93      2.11 o
   2  12   8       72.27       55.77      4.19 o
   3  12   8       11.10        5.27      3.77 o
   4  12   8        5.27        7.62      3.19 o
  -9  13   8        0.78       -0.44      4.75 o
  -8  13   8       18.44       13.54      3.49 o
  -7  13   8       15.49       12.71      7.03 o
  -6  13   8       64.99       71.31      5.08 o
  -5  13   8      110.15      122.11     11.02 o
  -4  13   8        7.93        8.01      2.29 o
  -3  13   8        2.05        1.96      2.25 o
  -2  13   8      128.81      132.14      6.83 o
  -1  13   8        5.76        8.32      2.48 o
   0  13   8        6.92        1.27      3.10 o
   1  13   8        7.72        5.13      3.09 o
   2  13   8       23.39       20.92      3.92 o
   3  13   8       42.49       50.45      5.35 o
  -9  14   8        0.06        0.00      4.18 o
  -8  14   8        6.94        7.98      4.56 o
  -7  14   8       19.25       25.39      5.72 o
  -6  14   8       22.23       20.04      4.56 o
  -5  14   8        0.27       -2.27      2.27 o
  -4  14   8        3.88       -2.09      2.42 o
  -3  14   8       62.06       54.02      4.58 o
  -2  14   8       23.96       23.30      3.11 o
  -1  14   8       22.83       18.50      2.93 o
   0  14   8       11.21       12.05      2.76 o
   1  14   8       49.57       48.40      7.41 o
   2  14   8        1.45       -1.47      2.74 o
   3  14   8       11.78        7.60      4.18 o
  -8  15   8        0.86       -1.90      3.42 o
  -7  15   8        1.12        5.63      3.08 o
  -6  15   8       44.37       49.96      4.70 o
  -5  15   8       78.40       77.59      5.62 o
  -4  15   8       27.95       28.60      3.76 o
  -3  15   8        0.62        0.19      4.37 o
  -2  15   8        7.32       13.29      3.35 o
  -1  15   8        0.15       -0.16      2.24 o
   0  15   8        3.28        3.21      4.56 o
   1  15   8       37.33       50.35      5.19 o
   2  15   8       69.39       79.92      7.79 o
  -7  16   8       50.87       58.47      5.23 o
  -6  16   8        0.64       -4.56      4.56 o
  -5  16   8        4.16        3.28      3.04 o
  -4  16   8       41.38       46.36      4.57 o
  -3  16   8        2.87        2.35      2.81 o
  -2  16   8      108.26      110.95      7.03 o
  -1  16   8        2.10        4.56      4.18 o
   0  16   8       11.32       12.54      3.73 o
   1  16   8       10.43       14.27      4.11 o
  -6  17   8        1.14        1.39      3.08 o
  -5  17   8       10.14       12.26      3.35 o
  -4  17   8       24.52       32.74      4.30 o
  -3  17   8       54.18       49.78      6.84 o
  -2  17   8       31.51       33.82      6.46 o
  -1  17   8       24.97       24.32      5.70 o
 -12   1   9      104.02      116.23     10.07 o
 -11   1   9        0.49        1.20      2.54 o
 -10   1   9       53.17       55.20      5.08 o
  -9   1   9       55.50       63.69     10.83 o
  -8   1   9       31.24       33.19      6.46 o
  -7   1   9       26.64       28.08      8.17 o
  -6   1   9        0.02        0.55      2.37 o
  -5   1   9       25.01       30.99      5.89 o
  -4   1   9       23.80       31.83      4.03 o
  -3   1   9       52.76       57.53     12.35 o
  -2   1   9       16.94       15.72      4.75 o
  -1   1   9        3.59        4.88      2.65 o
   0   1   9        4.13        1.90      3.29 o
   1   1   9       11.17       10.74      2.22 o
   2   1   9       17.41       10.75      2.31 o
   3   1   9       16.89       17.94      2.60 o
   4   1   9        0.00       -1.43      1.99 o
 -12   2   9        0.65       -0.76      3.04 o
 -11   2   9        8.03       10.10      3.08 o
 -10   2   9       12.63       14.61      3.62 o
  -9   2   9       34.10       38.91      4.43 o
  -8   2   9       40.68       32.77      4.16 o
  -7   2   9      134.62      149.88      8.46 o
  -6   2   9        7.54        9.78      3.08 o
  -5   2   9       17.21       12.53      7.22 o
  -4   2   9       55.53       63.98     14.25 o
  -3   2   9        6.19        5.92      3.42 o
  -2   2   9       42.60       39.49      4.43 o
  -1   2   9        2.25        0.13      4.60 o
   0   2   9       26.67       28.56      3.30 o
   1   2   9        1.90        1.66      1.85 o
   2   2   9        0.41       -1.77      1.77 o
   3   2   9        0.86        0.65      1.89 o
   4   2   9       26.51       21.32      3.28 o
 -12   3   9       34.20       41.60      5.70 o
 -11   3   9        4.16        3.04      6.46 o
 -10   3   9        9.08        4.97      5.89 o
  -9   3   9      123.26      153.55     10.64 o
  -8   3   9       13.39       12.91      3.08 o
  -7   3   9       29.91       23.02      7.22 o
  -6   3   9        2.00        6.60      4.75 o
  -5   3   9        8.17        4.75      2.69 o
  -4   3   9        4.12        6.55      2.81 o
  -3   3   9       13.59        5.70      2.69 o
  -2   3   9       64.25       65.48      5.70 o
  -1   3   9        0.00        4.24      2.09 o
   0   3   9      222.12      240.33      9.27 o
   1   3   9       44.91       43.53      3.74 o
   2   3   9        0.45        2.16      1.89 o
   3   3   9        6.39        7.73      2.52 o
   4   3   9        6.12        2.30      2.33 o
 -12   4   9       27.17       30.40      5.70 o
 -11   4   9        1.05        4.37      2.65 o
 -10   4   9        0.22        1.71      2.69 o
  -9   4   9      316.78      298.75     19.00 o
  -8   4   9        0.99        4.83      2.81 o
  -7   4   9        8.45        6.94      3.08 o
  -6   4   9        4.79       11.09      2.96 o
  -5   4   9       15.36       21.34      3.76 o
  -4   4   9       23.91       26.13      3.89 o
  -3   4   9       54.39       42.75      4.57 o
  -2   4   9        0.75        0.50      1.95 o
  -1   4   9        0.52        0.68      1.95 o
   0   4   9      105.27      117.09      5.83 o
   1   4   9       77.09       94.50      5.39 o
   2   4   9        2.77       -1.74      2.80 o
   3   4   9        1.60       -1.40      1.80 o
   4   4   9       33.22       37.27      4.20 o
 -11   5   9        2.89        3.67      2.17 o
 -10   5   9        8.45       11.08      5.51 o
  -9   5   9        0.05        5.70      2.69 o
  -8   5   9       33.73       27.37      4.16 o
  -7   5   9      204.06      192.50     13.30 o
  -6   5   9        4.51        5.13      2.65 o
  -5   5   9       24.40       31.08      9.69 o
  -4   5   9       15.11       16.60      4.56 o
  -3   5   9       92.98       92.96      6.45 o
  -2   5   9      199.34      232.62      8.89 o
  -1   5   9       17.05       17.83      3.49 o
   0   5   9        2.93        2.26      2.17 o
   1   5   9        0.97        1.77      2.57 o
   2   5   9       16.51       23.59      2.64 o
   3   5   9        3.70        4.06      2.14 o
   4   5   9       28.88       31.06      3.51 o
 -12   6   9        9.97        8.74      4.18 o
 -11   6   9       12.95       15.20      4.56 o
 -10   6   9        0.52        0.64      2.54 o
  -9   6   9      103.24      114.22      7.09 o
  -8   6   9        3.18       10.38      3.08 o
  -7   6   9        2.12        1.47      2.81 o
  -6   6   9       19.17       23.00      3.89 o
  -5   6   9        4.34        0.95      2.42 o
  -4   6   9        1.40        3.80      2.69 o
  -3   6   9        0.56        1.79      4.94 o
  -2   6   9        5.27        3.40      2.24 o
  -1   6   9        0.77        1.81      2.26 o
   0   6   9       61.72       53.56      4.07 o
   1   6   9        0.00        1.76      2.17 o
   2   6   9       20.65       23.54      2.76 o
   3   6   9       16.10       13.85      2.84 o
   4   6   9        0.24        1.61      2.49 o
 -11   7   9        1.00       -1.52      3.42 o
 -10   7   9       12.66       11.09      3.08 o
  -9   7   9       66.21       61.77      5.35 o
  -8   7   9       62.99       69.64      5.62 o
  -7   7   9      207.29      230.35     11.15 o
  -6   7   9       34.59       29.31      4.30 o
  -5   7   9        0.23        0.52      2.54 o
  -4   7   9        0.89       -0.80      2.54 o
  -3   7   9       11.64       10.49      2.46 o
  -2   7   9       33.87       26.87      6.51 o
  -1   7   9      146.12      145.17      8.42 o
   0   7   9       47.62       44.09      3.76 o
   1   7   9       55.04       49.34      4.64 o
   2   7   9       86.22       92.40      5.45 o
   3   7   9       15.91       18.10      4.98 o
 -11   8   9        0.40        5.70      4.18 o
 -10   8   9       20.01       13.70      3.35 o
  -9   8   9       23.79       28.65      7.98 o
  -8   8   9        3.45       -0.49      2.65 o
  -7   8   9       52.60       70.12      5.77 o
  -6   8   9       49.31       59.48      5.37 o
  -5   8   9       22.22       19.60      5.70 o
  -4   8   9       60.37       66.66      6.65 o
  -3   8   9        1.25       -1.21      2.08 o
  -2   8   9       50.77       56.92      7.42 o
  -1   8   9       65.27       67.49      5.70 o
   0   8   9        0.00        2.02      2.24 o
   1   8   9       14.26       11.41      3.14 o
   2   8   9       10.43        4.74      3.27 o
   3   8   9        2.46        4.68      3.08 o
 -10   9   9        2.27        4.94      3.80 o
  -9   9   9        1.95        2.28      4.18 o
  -8   9   9        6.47        9.88      4.56 o
  -7   9   9       67.58       76.80      5.89 o
  -6   9   9        4.70        1.95      6.84 o
  -5   9   9       18.43       12.47      3.35 o
  -4   9   9      117.88      129.66      7.78 o
  -3   9   9       16.06       12.38      2.54 o
  -2   9   9       56.30       50.95      3.97 o
  -1   9   9      144.44      161.92     10.92 o
   0   9   9      138.40      169.65      7.43 o
   1   9   9       65.22       63.42      4.57 o
   2   9   9        0.16       -2.42      2.42 o
   3   9   9        0.05        3.42      4.18 o
  -8  10   9        3.11       -1.14      3.80 o
  -7  10   9       39.60       36.03      6.08 o
  -6  10   9       17.46       22.45      3.89 o
  -5  10   9       44.68       56.63      5.23 o
  -4  10   9        0.67       -1.78      2.00 o
  -3  10   9        0.85       -0.22      2.17 o
  -2  10   9        4.98        3.66      2.39 o
  -1  10   9        5.83        9.69      2.61 o
   0  10   9        2.57        3.82      2.32 o
   1  10   9       33.65       36.37      3.73 o
   2  10   9       33.60       42.73      4.70 o
  -8  11   9       38.99       32.68      6.46 o
  -7  11   9       50.32       37.24      6.84 o
  -6  11   9       14.08       13.99      3.49 o
  -5  11   9        1.55       -0.76      2.69 o
  -4  11   9       45.01       57.59      7.57 o
  -3  11   9       13.58       24.06      5.76 o
  -2  11   9        3.49        5.18      2.44 o
  -1  11   9        1.72        1.66      2.92 o
   0  11   9        0.03       -0.04      2.22 o
   1  11   9        1.53       -1.20      2.44 o
  -7  12   9       31.41       26.22      6.08 o
  -6  12   9       42.23       47.12      7.22 o
  -5  12   9        0.02       -1.76      2.54 o
  -4  12   9        0.24        0.94      2.56 o
  -3  12   9       17.32       19.03      2.96 o
  -2  12   9       29.55       39.47      3.72 o
  -1  12   9      100.60       98.35      5.93 o
   0  12   9        0.00       -0.77      2.26 o
   1  12   9        1.16       -0.27      2.81 o
  -6  13   9        1.52       -1.14      3.80 o
  -5  13   9        0.74       -2.54      2.54 o
  -4  13   9       10.14       13.09      3.35 o
  -3  13   9       56.10       62.29      4.51 o
  -2  13   9        5.01        3.95      2.55 o
  -1  13   9      117.73      142.19      8.94 o
   0  13   9        8.92       11.82      3.73 o
  -5  14   9        2.46       -2.66      2.66 o
  -4  14   9       10.71        8.04      3.80 o
  -3  14   9       10.46        9.31      3.22 o
  -2  14   9       15.66       14.85      3.58 o
  -9   0  10       78.60       93.48      9.88 o
  -8   0  10        0.06       -2.66      3.80 o
  -7   0  10        6.16        6.08      4.56 o
  -6   0  10       32.37       17.48      5.70 o
  -5   0  10       14.57       12.54      4.94 o
  -4   0  10        9.42       13.30      4.94 o
  -3   0  10        0.00       -3.80      3.80 o
  -2   0  10       11.70        6.08      4.94 o
  -1   0  10      213.85      212.05     15.58 o
   0   0  10      128.30      112.49     11.02 o
 -10   1  10        0.00        1.14      4.18 o
  -9   1  10        1.14        4.56      3.22 o
  -8   1  10       28.07       36.15      4.70 o
  -7   1  10        0.32        0.67      2.81 o
  -6   1  10        6.06        3.70      2.92 o
  -5   1  10        0.21       -0.71      2.81 o
  -4   1  10        4.18        1.69      6.46 o
  -3   1  10        6.87        8.51      3.35 o
  -2   1  10       10.59       12.81      3.73 o
  -1   1  10        0.08       -0.60      2.81 o
 -10   2  10        8.13       17.86      5.70 o
  -9   2  10       22.91       31.94      4.57 o
  -8   2  10        5.12        3.01      2.92 o
  -7   2  10       20.49       17.75      6.84 o
  -6   2  10       86.60       95.74      6.85 o
  -5   2  10       31.56       43.73      5.11 o
  -4   2  10        3.86       -0.53      2.65 o
  -3   2  10        0.21        4.02      2.81 o
  -2   2  10        0.58       -2.54      2.54 o
  -1   2  10       35.20       35.08      6.46 o
   1   2  10       28.08       26.60      5.70 o
 -10   3  10       50.06       47.50      7.60 o
  -9   3  10        2.71        6.08      4.18 o
  -8   3  10       19.29       23.18      4.16 o
  -7   3  10        3.00        7.17      3.35 o
  -6   3  10        0.00        1.33      2.69 o
  -5   3  10        0.16       -0.92      3.42 o
  -4   3  10       32.41       33.76      4.70 o
  -3   3  10        1.28       -2.54      2.54 o
  -2   3  10        0.69        2.09      2.96 o
  -1   3  10      175.30      193.51     10.61 o
   1   3  10       18.65       17.10      4.94 o
  -9   4  10       24.28       39.14      6.84 o
  -8   4  10        0.87        1.65      3.08 o
  -7   4  10       45.15       60.88      6.84 o
  -6   4  10       42.82       54.22      8.74 o
  -5   4  10        4.61        7.03      3.19 o
  -4   4  10        2.15        5.98      3.08 o
  -3   4  10        0.09       -3.23      3.23 o
  -2   4  10        4.53        8.30      3.35 o
  -1   4  10        0.50        1.28      3.35 o
   1   4  10        0.09       -1.52      3.80 o
  -9   5  10       31.33       49.02      7.60 o
  -8   5  10        0.00        2.66      4.18 o
  -7   5  10        1.78        0.49      5.89 o
  -6   5  10       26.11       27.52      4.30 o
  -5   5  10        2.10        0.38      2.96 o
  -4   5  10        0.09       -2.14      4.94 o
  -3   5  10       36.97       45.94      5.23 o
  -2   5  10        0.69       -0.25      5.70 o
  -1   5  10      201.23      216.21     11.42 o
   0   5  10        7.45        6.84      4.56 o
  -9   6  10        6.55       13.30      4.94 o
  -8   6  10        9.23        4.94      4.56 o
  -7   6  10       46.61       49.02      7.60 o
  -6   6  10        4.30        3.74      5.32 o
  -5   6  10       13.69       12.53      4.56 o
  -4   6  10        0.41       -2.81      2.81 o
  -3   6  10       59.23       69.38      6.04 o
  -2   6  10       25.82       33.22      4.70 o
  -1   6  10       30.14       33.82      6.84 o
   0   6  10        1.88       -1.14      3.80 o
  -8   7  10       77.47       80.56      9.12 o
  -7   7  10        6.76        3.04      4.94 o
  -6   7  10       72.80       80.56      9.12 o
  -5   7  10       62.65       64.12      5.89 o
  -4   7  10       14.48       20.47      6.08 o
  -3   7  10       14.43       19.82      4.75 o
  -2   7  10       17.55       15.73      4.75 o
  -1   7  10       13.66        3.80      4.18 o
  -7   8  10       66.31       57.76      7.98 o
  -6   8  10        0.92       -1.90      4.56 o
  -5   8  10        0.22        3.04      4.56 o
  -4   8  10        1.35       -0.76      4.56 o
  -3   8  10        1.10       -2.66      4.56 o
  -1   8  10       61.88       71.44      7.60 o
  -6   9  10       37.22       42.56      7.22 o
  -5   9  10        0.25       -3.80      3.80 o
  -4   9  10       12.02        6.46      5.32 o
  -3   9  10        9.09        7.22      5.32 o
 
